# Supplementary material for: Immune counter-evolution: immortalized B cell clones can undergo ex vivo directed evolution to counteract viral escape
Source: Front Immunol. 2025 Aug 18;16:1648717. doi: 10.3389/fimmu.2025.1648717 (PMC12399645; doi:10.3389/fimmu.2025.1648717)
Supplement: Supplementary file 6 [file Table1.xlsx]

## Sheet: CoA overview of all compounds
Name in paper	Heavy Chain Nt Sequence	Light Chain Nt Sequence	Heavy Chain AA Sequence	Light Chain AA Sequence	SEC-214nm Test result	SEC-280nm Test result	SDS-PAGE (Reducing)
KBA2401	GAAGTGCAGCTGGTGCAGAGCGGAGCAGAGGTGAAGAAGCCAGGGGAGAGCCTGAAGATCAGCTGCAAGGGAAGCGGATACACATTTAGCTACTTTTGGATCGGCTGGGTGAGGCAGATGCCCGGAAAAGGACTGGAGTGGATGGGAATCATCTACCCCGGAGACTCAGACACCAGGTACTCCCCAAGTTTCCAGGGCCAGGTGACCATCAGCGCTGACAAAAGCATTAGCACCGCCTACCTGCAGTGGAGCAGCCTGAAGGCTTCCGACACCGCTATGTATTACTGCGCCAGGGTGGGCATCGAGATGGCAACAACCTACTTCGGCTTCTGGGGACAGGGGACCATGGTGACAGTGTCTTCC	TCTTACGTGCTGACCCAGCCCCCTTCTGTGTCTGTGGCTCCTGGTCAGACCGCCAGAATCACCTGCGGAGGTAACAACATCGGCTCCAAGTCCGTCCACTGGTACCAGCAGCGGCCTGGACAGGCTCCTGTGCTGGTGGTGTACGACGACAGTGATAGGCCCTCCGAAATCCCCGAGAGGTTCAGTGGAAGCAGCTCCGGAAACACCGCCACCCTGACTATCTCCACCGTGGAGGCTGGCGATGAAGCTGACTACTATTGCCAGGTGTGGGACAGCTCCACCGACCATCCTGGAGTGTTCGGAGGAGGAACCAAGCTGACAGTGCTGAGC	EVQLVQSGAEVKKPGESLKISCKGSGYTFSYFWIGWVRQMPGKGLEWMGIIYPGDSDTRYSPSFQGQVTISADKSISTAYLQWSSLKASDTAMYYCARVGIEMATTYFGFWGQGTMVTVSS	SYVLTQPPSVSVAPGQTARITCGGNNIGSKSVHWYQQRPGQAPVLVVYDDSDRPSEIPERFSGSSSGNTATLTISTVEAGDEADYYCQVWDSSTDHPGVFGGGTKLTVLS	0.9611	0.9644	>95%
KBA2401_EVO03	GAAGTGCAGCTGGTGCAGAGCGGAGCAGAGGTGAAGAAGAGCGGGGAGAGCCTGAAGATCAGCTGCAAGGGAAGCGGATACACATTTAGCTACTTTTGGATCGCCTGGGTGAGGCAGATGCCCGGAAAAGGACTGGAGTGGATGGGAATCATCTACCCCGGAGACTCAGACACCAGGTACTCCCCAAGTTTCCAGGGCCAGGTGACCATCAGCGCCGATAAAAGCATTAGCACCGCCTACCTGCAGTGGTCCAGCCTGAAGGCATCCGACACCGCAATGTACTACTGCGCCAGGGTGGGCATCGAGATGGCAACAACCTACTTCGGCTTCTGGGGACAGGGAACCATGGTGACCGTGTCCTCT	TCTTACGTGCTGACCCAGCCCCCTTCTGTGTCTGTGGCTCCTGGTCAGACCGCCAGAATCACCTGCGGAGGTAACAACATCGGCTCCAAGTCCGTCCACTGGTACCAGCAGCGGCCTGGACAGGCTCCTGTGCTGGTGGTGTACGACGACAGTGATAGGCCCTCCGAAATCCCCGAGAGGTTCAGTGGAAGCAGCTCCGGAAACACCGCCACCCTGACTATCTCCACCGTGGAGGCTGGCGATGAAGCTGACTACTATTGCCAGGTGTGGGACAGCTCCACCGACCATCCTGGAGTGTTCGGAGGAGGAACCAAGCTGACAGTGCTGAGC	EVQLVQSGAEVKKSGESLKISCKGSGYTFSYFWIAWVRQMPGKGLEWMGIIYPGDSDTRYSPSFQGQVTISADKSISTAYLQWSSLKASDTAMYYCARVGIEMATTYFGFWGQGTMVTVSS	SYVLTQPPSVSVAPGQTARITCGGNNIGSKSVHWYQQRPGQAPVLVVYDDSDRPSEIPERFSGSSSGNTATLTISTVEAGDEADYYCQVWDSSTDHPGVFGGGTKLTVLS	0.98504	0.98603	>95%
KBA2401_EVO05	GAAGTGCAGCTGGTGCAGAGCGGAGCAGAGGTGAAGAAGCCAGGGGAGAGCCTGAAGATCAGCTGCAAGGGAAGCGGATACACATTTAGTTACTTTTGGATCGGCTGGGTGAGGCAGATGCCCGGAAAAGGTCTGGAGTGGATGGGAATTATCTACCCAGGAGACTCCGACACCAAGTACTCCCCAAGTTTCCAGGGCCAGGTGACCATCTCCGCCGATAAGTCCATTTCCACCGCCTACCTGCAGTGGTCTTCCCTGAAGGCCTCCGACACCGCTATGTACTACTGCGCCAGAGTGGGCATCGAGATGGCCACAACCTACTTCGGCTTCTGGGGACAGGGCACCATGGTGACAGTGTCCTCC	TCTTACGTGCTGACCCAGCCCCCTTCTGTGTCTGTGGCTCCTGGTCAGACCGCCAGAATCACCTGCGGAGGTAACAACATCGGCTCCAAGTCCGTCCACTGGTACCAGCAGCGGCCTGGACAGGCTCCTGTGCTGGTGGTGTACGACGACAGTGATAGGCCCTCCGAAATCCCCGAGAGGTTCAGTGGAAGCAGCTCCGGAAACACCGCCACCCTGACTATCTCCACCGTGGAGGCTGGCGATGAAGCTGACTACTATTGCCAGGTGTGGGACAGCTCCACCGACCATCCTGGAGTGTTCGGAGGAGGAACCAAGCTGACAGTGCTGAGC	EVQLVQSGAEVKKPGESLKISCKGSGYTFSYFWIGWVRQMPGKGLEWMGIIYPGDSDTKYSPSFQGQVTISADKSISTAYLQWSSLKASDTAMYYCARVGIEMATTYFGFWGQGTMVTVSS	SYVLTQPPSVSVAPGQTARITCGGNNIGSKSVHWYQQRPGQAPVLVVYDDSDRPSEIPERFSGSSSGNTATLTISTVEAGDEADYYCQVWDSSTDHPGVFGGGTKLTVLS	0.98377	0.98525	>95%
KBA2401_EVO06	GAAGTGCAGCTGGTGCAGAGCGGAGCAGAGGTGAAGAAGAGCGGGGAGAGCCTGAAGATCAGCTGCAAGGGAAGCGGATACACATTTAGCTACTTTTGGATCGGCTGGGTGAGGCAGATGCCCGGAAAAGGACTGGAGTGGATGGGAATCATCTACCCCGGAGACTCAGACACCAGGTACTCCCCAAGTTTCCAGGGCCAGGTGACCATCAGCGCTGACAAAAGCATTAGCACCGCCTACCTGCAGTGGAGCAGCCTGAAGGCTTCCGACACCGCTATGTATTACTGCGCCAGGGTGGGCATCGAGATGGCAACAACCTACTTCGGCTTCTGGGGAAGGGGAACCATGGTGACAGTGTCCTCC	TCTTACGTGCTGACCCAGCCCCCTTCTGTGTCTGTGGCTCCTGGTCAGACCGCCAGAATCACCTGCGGAGGTAACAACATCGGCTCCAAGTCCGTCCACTGGTACCAGCAGCGGCCTGGACAGGCTCCTGTGCTGGTGGTGTACGACGACAGTGATAGGCCCTCCGAAATCCCCGAGAGGTTCAGTGGAAGCAGCTCCGGAAACACCGCCACCCTGACTATCTCCACCGTGGAGGCTGGCGATGAAGCTGACTACTATTGCCAGGTGTGGGACAGCTCCACCGACCATCCTGGAGTGTTCGGAGGAGGAACCAAGCTGACAGTGCTGAGC	EVQLVQSGAEVKKSGESLKISCKGSGYTFSYFWIGWVRQMPGKGLEWMGIIYPGDSDTRYSPSFQGQVTISADKSISTAYLQWSSLKASDTAMYYCARVGIEMATTYFGFWGRGTMVTVSS	SYVLTQPPSVSVAPGQTARITCGGNNIGSKSVHWYQQRPGQAPVLVVYDDSDRPSEIPERFSGSSSGNTATLTISTVEAGDEADYYCQVWDSSTDHPGVFGGGTKLTVLS	0.98161	0.98326	>95%
KBA2401_EVO10	GAAGTGCAGCTGGTGCAGAGCGGAGCAGAGGTGAAGAAGAGCGGGGAGAGCCTGAAGATCAGCTGCAAGGGAAGCGGATACACATTTAGCTACTTTTGGATCGGCTGGGTGAGGCAGATGCCCGGAAAAGGACTGGAGTGGATGGGAATCATCTACCCCGGAGACTCAGACACCAGGTACTCCCCAAGTTTCCAGGGCCAGGTGACCATCAGCGCTGACAAAAGCATTAGCACCGCCTACCTGCAGTGGAGCAGCCTGAAGGCTTCCGACACCGCTATGTATTACTGCGTGAGGGTGGGCATCGAGATGGCAACCACATATTTCGGGTTCTGGGGACAGGGAACCATGGTGACAGTGTCCTCC	TCTTACGTGCTGACCCAGCCCCCTTCTGTGTCTGTGGCTCCTGGTCAGACCGCCAGAATCACCTGCGGAGGTAACAACATCGGCTCCAAGTCCGTCCACTGGTACCAGCAGCGGCCTGGACAGGCTCCTGTGCTGGTGGTGTACGACGACAGTGATAGGCCCTCCGAAATCCCCGAGAGGTTCAGTGGAAGCAGCTCCGGAAACACCGCCACCCTGACTATCTCCACCGTGGAGGCTGGCGATGAAGCTGACTACTATTGCCAGGTGTGGGACAGCTCCACCGACCATCCTGGAGTGTTCGGAGGAGGAACCAAGCTGACAGTGCTGAGC	EVQLVQSGAEVKKSGESLKISCKGSGYTFSYFWIGWVRQMPGKGLEWMGIIYPGDSDTRYSPSFQGQVTISADKSISTAYLQWSSLKASDTAMYYCVRVGIEMATTYFGFWGQGTMVTVSS	SYVLTQPPSVSVAPGQTARITCGGNNIGSKSVHWYQQRPGQAPVLVVYDDSDRPSEIPERFSGSSSGNTATLTISTVEAGDEADYYCQVWDSSTDHPGVFGGGTKLTVLS	0.97414	0.97594	>95%
KBA2401_EVO16	GAAGTGCAGCTGGTGCAGAGCGGAGCAGAGGTGAAGAAGAGCGGGGAGAGCCTGAAGATCAGCTGCAAGGGAAGCGGATACACATTTAGCTACTTTTGGATCGGCTGGGTGAGGCAGATGCCCGGAAAAGGACTGGAGTGGATGGGAATCATCTACCCCGGAGACTCAGACACCAGGTACTCCCCAAGTTTCCAGGGCCAGGTGACCATCAGCGCTGACAAAAGCATTAGCACCGCCTACCTGCAGTGGAGCAGCCTGAAGGCTTCCGACACCGCTATGTATTACTGCGCCAGGGTGGGCATCCAGATGGCAACAACCTACTTCGGCTTCTGGGGACAGGGGACCATGGTGACAGTGTCTTCC	GATATCGTGATGACCCAGTCCCCCCTGTCCCTGCCTGTGACACCTGGAGAACCCGCATCCATCTCCTGCAGATCCTCCCAGAGCCTGCTGCACTCCAACGGATACAACTACCTGGACTGGTACCTGCAGAAACCCGGCCAGTCCCCTCAGCTGCTGATCTATCTGGGACTGAACCGCGCCTCCGGCGTGCCTGATAGATTTTCCGGCTCCGGCTCCGGAACCGACTTCACACTGAAGATTTCCAGGGTGGAGGCTGAGGACGTGGGCTTTTACTACTGCATGCAGGCCCTGCAGACCCCTATTACCTTTGGACAGGGCACCAGGCTGGAGATCAAG	EVQLVQSGAEVKKPGESLKISCKGSGYTFSYFWIGWVRQMPGKGLEWMGIIYPGDSDTRYSPSFQGQVTISADKSISTAYLQWSSLKASDTAMYYCARVGIQMATTYFGFWGQGTMVTVSS	SYVLTQPPSVSVAPGQTARITCGGNNIGSKSVHWYQQRPGQAPVLVVYDDSDRPSEIPERFSGSSSGNTATLTISTVEAGDEADYYCQVWDSSTDHPGVFGGGTKLTVLS	0.98147	0.98261	>95%
KBA2401_EVO18	GAAGTGCAGCTGGTGCAGAGCGGAGCAGAGGTGAAGAAGAGCGGGGAGAGCCTGAAGATCAGCTGCAAGGGATTCGGCTACACATTTAGTTACTTTTGGATCGGCTGGGTGAGGCAGATGCCCGGAAAGGGACTGGAGTGGATGGGAATCATCTACCCCGGCGACAGCGACACCAGGTACTCTCCTAGCTTCCAGGGCCAGGTGACCATCTCCGCTGACAAGAGCATTAGCACCGCCTACCTGCAGTGGTCCTCCCTGAAGGCTTCCGACACCGCTATGTACTACTGCGCCAGGGTGGGCATTGAAATGGCAACCACATACTTCGGCTTCTGGGGCCAGGGAACCATGGTGACAGTGTCTTCT	TCTTACGTGCTGACCCAGCCCCCTTCTGTGTCTGTGGCTCCTGGTCAGACCGCCAGAATCACCTGCGGAGGTAACAACATCGGCTCCAAGTCCGTCCACTGGTACCAGCAGCGGCCTGGACAGGCTCCTGTGCTGGTGGTGTACGACGACAGTGATAGGCCCTCCGAAATCCCCGAGAGGTTCAGTGGAAGCAGCTCCGGAAACACCGCCACCCTGACTATCTCCACCGTGGAGGCTGGCGATGAAGCTGACTACTATTGCCAGGTGTGGGACAGCTCCACCGACCATCCTGGAGTGTTCGGAGGAGGAACCAAGCTGACAGTGCTGAGC	EVQLVQSGAEVKKPGESLKISCKGFGYTFSYFWIGWVRQMPGKGLEWMGIIYPGDSDTRYSPSFQGQVTISADKSISTAYLQWSSLKASDTAMYYCARVGIEMATTYFGFWGQGTMVNVSS	SYVLTQPPSVSVAPGQTARITCGGNNIGSKSVHWYQQRPGQAPVLVVYDDSDRPSEIPERFSGSSSGNTATLTISTVEAGDEADYYCQVWDSSTDHPGVFGGGTKLTVLS	0.9845	0.986	>95%
KBA2401_EVO39	GAAGTGCAGCTGGTGCAGAGCGGAGCAGAGGTGAAGAAGAGCGGGGAGAGCCTGAAGATCAGCTGCAAGGGAAGCGGATACACATTTAGCTACTTTTGGATCGGCTGGGTGAGGCAGATGCCCGGAAAAGGACTGGAGTGGATGGGAATCATCTACCCCGGAGACTCAGACACCAGGTACTCCCCAAGTTTCCAGGGCCAGGTGACCATCAGCGCTGACAAAAGCATTAGCACCGCCTACCTGCAGTGGAGCAGCCTGAAGGCTTCCGACACCGCTATGTATTACTGCGCCAGGGTGGGCATCGAGATGCCTACAACATATTTCGGCTTCTGGGGGCAGGGCACCATGGTGACAGTGTCTTCC	TCTTACGTGCTGACCCAGCCCCCTTCTGTGTCTGTGGCTCCTGGTCAGACCGCCAGAATCACCTGCGGAGGTAACAACATCGGCTCCAAGTCCGTCCACTGGTACCAGCAGCGGCCTGGACAGGCTCCTGTGCTGGTGGTGTACGACGACAGTGATAGGCCCTCCGAAATCCCCGAGAGGTTCAGTGGAAGCAGCTCCGGAAACACCGCCACCCTGACTATCTCCACCGTGGAGGCTGGCGATGAAGCTGACTACTATTGCCAGGTGTGGGACAGCTCCACCGACCATCCTGGAGTGTTCGGAGGAGGAACCAAGCTGACAGTGCTGAGC	EVQLVQSGAEVKKPGESLKISCKGSGYTFSYFWIGWVRQMPGKGLEWMGIIYPGDSDTRYSPSFQGQVTISADKSISTAYLQWSSLKASDTAMYYCARVGIEMPTTYFGFWGQGTMVTVSS	SYVLTQPPSVSVAPGQTARITCGGNNIGSKSVHWYQQRPGQAPVLVVYDDSDRPSEIPERFSGSSSGNTATLTISTVEAGDEADYYCQVWDSSTDHPGVFGGGTKLTVLS	0.99207	0.99226	>95%
KBA2401_EVO50	GAAGTGCAGCTGGTGCAGAGCGGAGCAGAGGTGAAGAAGAGCGGGGAGAGCCTGAAGATCAGCTGCAAGGGAAGCGGATACACATTTAGCTACTTTTGGATCGGCTGGGTGAGGCAGATGCCCGGAAAAGGACTGGAGTGGATGGGAATCATCTACCCCGGAGACTCAGACACCAGGTACTCCCCAAGTTTCCAGGGCCAGGTGACCATCAGCGCTGACAAAAGCATTAGCACCGCCTACCTGCAGTGGAGCAGCCTGAAGGCTTCCGACACCGCTATGTATTACTGCGCCAGGGTGGGCATCGAGATGGCAACAACCTACCTGGGGTTCTGGGGCCAGGGAACAATGGTGACCGTGTCTTCC	TCTTACGTGCTGACCCAGCCCCCTTCTGTGTCTGTGGCTCCTGGTCAGACCGCCAGAATCACCTGCGGAGGTAACAACATCGGCTCCAAGTCCGTCCACTGGTACCAGCAGCGGCCTGGACAGGCTCCTGTGCTGGTGGTGTACGACGACAGTGATAGGCCCTCCGAAATCCCCGAGAGGTTCAGTGGAAGCAGCTCCGGAAACACCGCCACCCTGACTATCTCCACCGTGGAGGCTGGCGATGAAGCTGACTACTATTGCCAGGTGTGGGACAGCTCCACCGACCATCCTGGAGTGTTCGGAGGAGGAACCAAGCTGACAGTGCTGAGC	EVQLVQSGAEVKKSGESLKISCKGSGYTFSYFWIGWVRQMPGKGLEWMGIIYPGDSDTRYSPSFQGQVTISADKSISTAYLQWSSLKASDTAMYYCARVGIEMATTYLGFWGQGTMVTVSS	SYVLTQPPSVSVAPGQTARITCGGNNIGSKSVHWYQQRPGQAPVLVVYDDSDRPSEIPERFSGSSSGNTATLTISTVEAGDEADYYCQVWDSSTDHPGVFGGGTKLTVLS	0.97508	0.97844	>95%
KBA2401_EVO54	GAAGTGCAGCTGGTGCAGAGCGGAGCAGAGGTGAAGAAGAGCGGGGAGAGCCTGAAGATCAGCTGCAAGGGAAGCGGATACACATTTAGCTACTTTTGGATCGGCTGGGTGAGGCAGATGCCCGGAAAAGGACTGGAGTGGATGGGAATCATCTACCCCGGAGACTCAGACACCAGGTACTCCCCAAGTTTCCAGGGCCAGGTGACCATCAGCGCTGACAAAAGCATTAGCACCGCCTACCTGCAGTGGAGCAGCCTGAAGGCTTCCGACACCGCTATGTATTACTGCGCCAGGGTGGGCATCGAGATGGCAACAACCTTCTTCGGCTTCTGGGGACAGGGGACCATGGTGACAGTGTCTAGC	TCTTACGTGCTGACCCAGCCCCCTTCTGTGTCTGTGGCTCCTGGTCAGACCGCCAGAATCACCTGCGGAGGTAACAACATCGGCTCCAAGTCCGTCCACTGGTACCAGCAGCGGCCTGGACAGGCTCCTGTGCTGGTGGTGTACGACGACAGTGATAGGCCCTCCGAAATCCCCGAGAGGTTCAGTGGAAGCAGCTCCGGAAACACCGCCACCCTGACTATCTCCACCGTGGAGGCTGGCGATGAAGCTGACTACTATTGCCAGGTGTGGGACAGCTCCACCGACCATCCTGGAGTGTTCGGAGGAGGAACCAAGCTGACAGTGCTGAGC	EVQLVQSGAEVKKSGESLKISCKGSGYTFSYFWIGWVRQMPGKGLEWMGIIYPGDSDTRYSPSFQGQVTISADKSISTAYLQWSSLKASDTAMYYCARVGIEMATTFFGFWGQGTMVTVSS	SYVLTQPPSVSVAPGQTARITCGGNNIGSKSVHWYQQRPGQAPVLVVYDDSDRPSEIPERFSGSSSGNTATLTISTVEAGDEADYYCQVWDSSTDHPGVFGGGTKLTVLS	0.98181	0.98238	>95%
KBA2401_EVO56	GAAGTGCAGCTGGTGCAGAGCGGAGCAGAGGTGAAGAAGAGCGGGGAGAGCCTGAAGATCAGCTGCAAGGGAAGCGGATACACATTTAGCTACTTTTGGGTGGGATGGGTGAGGCAGATGCCCGGAAAGGGACTGGAGTGGATGGGAATCATCTACCCAGGCGACTCAGACACCAGGTACTCTCCATCCTTTCAGGGCCAGGTGACCATCTCTGCTGATAAGAGCATCAGCACAGCCTACCTGCAGTGGTCATCCCTGAAGGCCTCCGACACCGCTATGTATTACTGCGCCAGGGTGGGCATCGAGATGGCAACAACCTACTTCGGATTCTGGGGGCAGGGCACCATGGTGACAGTGTCTTCC	TCTTACGTGCTGACCCAGCCCCCTTCTGTGTCTGTGGCTCCTGGTCAGACCGCCAGAATCACCTGCGGAGGTAACAACATCGGCTCCAAGTCCGTCCACTGGTACCAGCAGCGGCCTGGACAGGCTCCTGTGCTGGTGGTGTACGACGACAGTGATAGGCCCTCCGAAATCCCCGAGAGGTTCAGTGGAAGCAGCTCCGGAAACACCGCCACCCTGACTATCTCCACCGTGGAGGCTGGCGATGAAGCTGACTACTATTGCCAGGTGTGGGACAGCTCCACCGACCATCCTGGAGTGTTCGGAGGAGGAACCAAGCTGACAGTGCTGAGC	EVQLVQSGAEVKKSGESLKISCKGSGYTFSYFWVGWVRQMPGKGLEWMGIIYPGDSDTRYSPSFQGQVTISADKSISTAYLQWSSLKASDTAMYYCARVGIEMATTYFGFWGQGTMVTVSS	SYVLTQPPSVSVAPGQTARITCGGNNIGSKSVHWYQQRPGQAPVLVVYDDSDRPSEIPERFSGSSSGNTATLTISTVEAGDEADYYCQVWDSSTDHPGVFGGGTKLTVLS	0.97326	0.97588	>95%
KBA2401_EVO94	GAAGTGCAGCTGGTGCAGAGCGGAGCAGAGGTGAAGAAGAGCGGGGAGAGCCTGAAGATCAGCTGCAAGGGATTCGGCTACACATTTAGTTACTTTTGGATCGGCTGGGTGAGGCAGATGCCCGGAAAGGGACTGGAGTGGATGGGAATCATCTACCCCGGCGACAGCGACACCAGGTACTCTCCTAGCTTCCAGGGCCAGGTGACCATCTCCGCTGACAAGAGCATTAGCACCGCCTACCTGCAGTGGTCCTCCCTGAAGGCTTCCGACACCGCTATGTACTACTGCGCCAGGGTGGGCATTGAAATGCCCACAACATATTTCGGCTTCTGGGGGCAGGGAACCATGGTGACAGTGTCCTCC	TCTTACGTGCTGACCCAGCCCCCTTCTGTGTCTGTGGCTCCTGGTCAGACCGCCAGAATCACCTGCGGAGGTAACAACATCGGCTCCAAGTCCGTCCACTGGTACCAGCAGCGGCCTGGACAGGCTCCTGTGCTGGTGGTGTACGACGACAGTGATAGGCCCTCCGAAATCCCCGAGAGGTTCAGTGGAAGCAGCTCCGGAAACACCGCCACCCTGACTATCTCCACCGTGGAGGCTGGCGATGAAGCTGACTACTATTGCCAGGTGTGGGACAGCTCCACCGACCATCCTGGAGTGTTCGGAGGAGGAACCAAGCTGACAGTGCTGAGC	EVQLVQSGAEVKKSGESLKISCKGFGYTFSYFWIGWVRQMPGKGLEWMGIIYPGDSDTRYSPSFQGQVTISADKSISTAYLQWSSLKASDTAMYYCARVGIEMPTTYFGFWGQGTMVTVSS	SYVLTQPPSVSVAPGQTARITCGGNNIGSKSVHWYQQRPGQAPVLVVYDDSDRPSEIPERFSGSSSGNTATLTISTVEAGDEADYYCQVWDSSTDHPGVFGGGTKLTVLS	0.98367	0.98448	>95%
KBA2401_EVO95	GAAGTGCAGCTGGTGCAGAGCGGAGCAGAGGTGAAGAAGAGCGGGGAGAGCCTGAAGATCAGCTGCAAGGGATTCGGCTACACATTTAGTTACTTTTGGATCGGCTGGGTGAGGCAGATGCCCGGAAAGGGACTGGAGTGGATGGGAATCATCTACCCCGGCGACAGCGACACCAGGTACTCTCCTAGCTTCCAGGGCCAGGTGACCATCTCCGCTGACAAGAGCATTAGCACCGCCTACCTGCAGTGGTCCTCCCTGAAGGCTTCCGACACCGCTATGTACTACTGCGCCAGGGTGGGCATTGAAATGGCAACCACATTCTTCGGCTTCTGGGGACAGGGAACCATGGTGACCGTGTCCTCT	TCTTACGTGCTGACCCAGCCCCCTTCTGTGTCTGTGGCTCCTGGTCAGACCGCCAGAATCACCTGCGGAGGTAACAACATCGGCTCCAAGTCCGTCCACTGGTACCAGCAGCGGCCTGGACAGGCTCCTGTGCTGGTGGTGTACGACGACAGTGATAGGCCCTCCGAAATCCCCGAGAGGTTCAGTGGAAGCAGCTCCGGAAACACCGCCACCCTGACTATCTCCACCGTGGAGGCTGGCGATGAAGCTGACTACTATTGCCAGGTGTGGGACAGCTCCACCGACCATCCTGGAGTGTTCGGAGGAGGAACCAAGCTGACAGTGCTGAGC	EVQLVQSGAEVKKSGESLKISCKGFGYTFSYFWIGWVRQMPGKGLEWMGIIYPGDSDTRYSPSFQGQVTISADKSISTAYLQWSSLKASDTAMYYCARVGIEMATTFFGFWGQGTMVTVSS	SYVLTQPPSVSVAPGQTARITCGGNNIGSKSVHWYQQRPGQAPVLVVYDDSDRPSEIPERFSGSSSGNTATLTISTVEAGDEADYYCQVWDSSTDHPGVFGGGTKLTVLS	0.97472	0.97673	>95%
KBA2401_EVO96	GAAGTGCAGCTGGTGCAGAGCGGAGCAGAGGTGAAGAAGAGCGGGGAGAGCCTGAAGATCAGCTGCAAGGGATTCGGCTACACATTTAGTTACTTTTGGATCGGCTGGGTGAGGCAGATGCCCGGAAAGGGACTGGAGTGGATGGGAATCATCTACCCCGGCGACAGCGACACCAGGTACTCTCCTAGCTTCCAGGGCCAGGTGACCATCTCCGCTGACAAGAGCATTAGCACCGCCTACCTGCAGTGGTCCTCCCTGAAGGCTTCCGACACCGCTATGTACTACTGCGCCAGGGTGGGCATTGAAATGGCAACCACATACCTGGGCTTCTGGGGGCAGGGAACCATGGTGACAGTGTCCTCC	TCTTACGTGCTGACCCAGCCCCCTTCTGTGTCTGTGGCTCCTGGTCAGACCGCCAGAATCACCTGCGGAGGTAACAACATCGGCTCCAAGTCCGTCCACTGGTACCAGCAGCGGCCTGGACAGGCTCCTGTGCTGGTGGTGTACGACGACAGTGATAGGCCCTCCGAAATCCCCGAGAGGTTCAGTGGAAGCAGCTCCGGAAACACCGCCACCCTGACTATCTCCACCGTGGAGGCTGGCGATGAAGCTGACTACTATTGCCAGGTGTGGGACAGCTCCACCGACCATCCTGGAGTGTTCGGAGGAGGAACCAAGCTGACAGTGCTGAGC	EVQLVQSGAEVKKSGESLKISCKGFGYTFSYFWIGWVRQMPGKGLEWMGIIYPGDSDTRYSPSFQGQVTISADKSISTAYLQWSSLKASDTAMYYCARVGIEMATTYLGFWGQGTMVTVSS	SYVLTQPPSVSVAPGQTARITCGGNNIGSKSVHWYQQRPGQAPVLVVYDDSDRPSEIPERFSGSSSGNTATLTISTVEAGDEADYYCQVWDSSTDHPGVFGGGTKLTVLS	0.97444	0.97782	>95%
KBA2401_EVO102	GAAGTGCAGCTGGTGCAGAGCGGAGCAGAGGTGAAGAAGAGCGGGGAGAGCCTGAAGATCAGCTGCAAGGGAAGCGGATACACAAGCAGCTACTTCTGGATCGGATGGGTGAGGCAGATGCCCGGAAAAGGGCTGGAGTGGATGGGAATCATCTACCCAGGAGATTCCGACACCAGGTACTCCCCAAGTTTCCAGGGCCAGGTGACCATCTCTGCTGACAAGAGCATTTCCACCGCCTACCTGCAGTGGTCCTCCCTGAAGGCTTCCGACACCGCAATGTACTACTGCGCCAGGGTGGGCATCGAGATGGCAACAACCTTCTTCGGCTTCTGGGGACAGGGCACCATGGTGACAGTGTCCTCC	TCTTACGTGCTGACCCAGCCCCCTTCTGTGTCTGTGGCTCCTGGTCAGACCGCCAGAATCACCTGCGGAGGTAACAACATCGGCTCCAAGTCCGTCCACTGGTACCAGCAGCGGCCTGGACAGGCTCCTGTGCTGGTGGTGTACGACGACAGTGATAGGCCCTCCGAAATCCCCGAGAGGTTCAGTGGAAGCAGCTCCGGAAACACCGCCACCCTGACTATCTCCACCGTGGAGGCTGGCGATGAAGCTGACTACTATTGCCAGGTGTGGGACAGCTCCACCGACCATCCTGGAGTGTTCGGAGGAGGAACCAAGCTGACAGTGCTGAGC	EVQLVQSGAEVKKSGESLKISCKGSGYTSSYFWIGWVRQMPGKGLEWMGIIYPGDSDTRYSPSFQGQVTISADKSISTAYLQWSSLKASDTAMYYCARVGIEMATTFFGFWGQGTMVTVSS	SYVLTQPPSVSVAPGQTARITCGGNNIGSKSVHWYQQRPGQAPVLVVYDDSDRPSEIPERFSGSSSGNTATLTISTVEAGDEADYYCQVWDSSTDHPGVFGGGTKLTVLS	0.9768	0.97816	>95%
KBA2401_EVO107	GAAGTGCAGCTGGTGCAGAGCGGAGCAGAGGTGAAGAAGAGCGGGGAGAGCCTGAAGATCAGCTGCAAGGGAAGCGGATACACATTTAGCTACTTTTGGGTGGGATGGGTGAGGCAGATGCCCGGAAAGGGACTGGAGTGGATGGGAATCATCTACCCAGGCGACTCAGACACCAGGTACTCTCCATCCTTTCAGGGCCAGGTGACCATCTCTGCTGATAAGAGCATCAGCACAGCCTACCTGCAGTGGTCATCCCTGAAGGCCTCCGACACCGCTATGTATTACTGCGCCAGGGTGGGCATCCAGATGGCAACAACCTACTTCGGATTCTGGGGGCAGGGCACCATGGTGACAGTGTCTTCC	TCTTACGTGCTGACCCAGCCCCCTTCTGTGTCTGTGGCTCCTGGTCAGACCGCCAGAATCACCTGCGGAGGTAACAACATCGGCTCCAAGTCCGTCCACTGGTACCAGCAGCGGCCTGGACAGGCTCCTGTGCTGGTGGTGTACGACGACAGTGATAGGCCCTCCGAAATCCCCGAGAGGTTCAGTGGAAGCAGCTCCGGAAACACCGCCACCCTGACTATCTCCACCGTGGAGGCTGGCGATGAAGCTGACTACTATTGCCAGGTGTGGGACAGCTCCACCGACCATCCTGGAGTGTTCGGAGGAGGAACCAAGCTGACAGTGCTGAGC	EVQLVQSGAEVKKSGESLKISCKGSGYTFSYFWVGWVRQMPGKGLEWMGIIYPGDSDTRYSPSFQGQVTISADKSISTAYLQWSSLKASDTAMYYCARVGIQMATTYFGFWGQGTMVTVSS	SYVLTQPPSVSVAPGQTARITCGGNNIGSKSVHWYQQRPGQAPVLVVYDDSDRPSEIPERFSGSSSGNTATLTISTVEAGDEADYYCQVWDSSTDHPGVFGGGTKLTVLS	0.97988	0.98086	>95%
KBA2401_EVO108	GAAGTGCAGCTGGTGCAGAGCGGAGCAGAGGTGAAGAAGAGCGGGGAGAGCCTGAAGATCAGCTGCAAGGGAAGCGGATACACATTTAGCTACTTTTGGGTGGGATGGGTGAGGCAGATGCCCGGAAAGGGACTGGAGTGGATGGGAATCATCTACCCAGGCGACTCAGACACCAGGTACTCTCCATCCTTTCAGGGCCAGGTGACCATCTCTGCTGATAAGAGCATCAGCACAGCCTACCTGCAGTGGTCATCCCTGAAGGCCTCCGACACCGCTATGTATTACTGCGCCAGGGTGGGCATCGAGATGCCTACTACATATTTCGGCTTCTGGGGACAGGGAACCATGGTGACCGTGTCCAGT	TCTTACGTGCTGACCCAGCCCCCTTCTGTGTCTGTGGCTCCTGGTCAGACCGCCAGAATCACCTGCGGAGGTAACAACATCGGCTCCAAGTCCGTCCACTGGTACCAGCAGCGGCCTGGACAGGCTCCTGTGCTGGTGGTGTACGACGACAGTGATAGGCCCTCCGAAATCCCCGAGAGGTTCAGTGGAAGCAGCTCCGGAAACACCGCCACCCTGACTATCTCCACCGTGGAGGCTGGCGATGAAGCTGACTACTATTGCCAGGTGTGGGACAGCTCCACCGACCATCCTGGAGTGTTCGGAGGAGGAACCAAGCTGACAGTGCTGAGC	EVQLVQSGAEVKKSGESLKISCKGSGYTFSYFWVGWVRQMPGKGLEWMGIIYPGDSDTRYSPSFQGQVTISADKSISTAYLQWSSLKASDTAMYYCARVGIEMPTTYFGFWGQGTMVTVSS	SYVLTQPPSVSVAPGQTARITCGGNNIGSKSVHWYQQRPGQAPVLVVYDDSDRPSEIPERFSGSSSGNTATLTISTVEAGDEADYYCQVWDSSTDHPGVFGGGTKLTVLS	0.97984	0.9834	>95%
KBA2401_EVO109	GAAGTGCAGCTGGTGCAGAGCGGAGCAGAGGTGAAGAAGAGCGGGGAGAGCCTGAAGATCAGCTGCAAGGGAAGCGGATACACATTTAGCTACTTTTGGGTGGGATGGGTGAGGCAGATGCCCGGAAAGGGACTGGAGTGGATGGGAATCATCTACCCAGGCGACTCAGACACCAGGTACTCTCCATCCTTTCAGGGCCAGGTGACCATCTCTGCTGATAAGAGCATCAGCACAGCCTACCTGCAGTGGTCATCCCTGAAGGCCTCCGACACCGCTATGTATTACTGCGCCAGGGTGGGCATCGAGATGGCAACAACCTTCTTCGGATTCTGGGGGCAGGGAACCATGGTGACCGTGTCTTCC	TCTTACGTGCTGACCCAGCCCCCTTCTGTGTCTGTGGCTCCTGGTCAGACCGCCAGAATCACCTGCGGAGGTAACAACATCGGCTCCAAGTCCGTCCACTGGTACCAGCAGCGGCCTGGACAGGCTCCTGTGCTGGTGGTGTACGACGACAGTGATAGGCCCTCCGAAATCCCCGAGAGGTTCAGTGGAAGCAGCTCCGGAAACACCGCCACCCTGACTATCTCCACCGTGGAGGCTGGCGATGAAGCTGACTACTATTGCCAGGTGTGGGACAGCTCCACCGACCATCCTGGAGTGTTCGGAGGAGGAACCAAGCTGACAGTGCTGAGC	EVQLVQSGAEVKKSGESLKISCKGSGYTFSYFWVGWVRQMPGKGLEWMGIIYPGDSDTRYSPSFQGQVTISADKSISTAYLQWSSLKASDTAMYYCARVGIEMATTFFGFWGQGTMVTVSS	SYVLTQPPSVSVAPGQTARITCGGNNIGSKSVHWYQQRPGQAPVLVVYDDSDRPSEIPERFSGSSSGNTATLTISTVEAGDEADYYCQVWDSSTDHPGVFGGGTKLTVLS	0.97669	0.97834	>95%
KBA2401_EVO112	GAAGTGCAGCTGGTGCAGAGCGGAGCAGAGGTGAAGAAGAGCGGGGAGAGCCTGAAGATCAGCTGCAAGGGAAGCGGATACACATTTAGCTACTTTTGGGTGGGATGGGTGAGGCAGATGCCCGGAAAGGGACTGGAGTGGATGGGAATCATCTACCCAGGCGACTCAGACACCAGGTACTCTCCATCCTTTCAGGGCCAGGTGACCATCTCTGCTGATAAGAGCATCAGCACAGCCTACCTGCAGTGGTCATCCCTGAAGGCCTCCGACACCGCTATGTATTACTGCGCCAGGGTGGGCATCGAGATGGCAACAACCTACTTCGGATTCTGGGGGAGGGGAACCATGGTGACCGTGTCTTCC	TCTTACGTGCTGACCCAGCCCCCTTCTGTGTCTGTGGCTCCTGGTCAGACCGCCAGAATCACCTGCGGAGGTAACAACATCGGCTCCAAGTCCGTCCACTGGTACCAGCAGCGGCCTGGACAGGCTCCTGTGCTGGTGGTGTACGACGACAGTGATAGGCCCTCCGAAATCCCCGAGAGGTTCAGTGGAAGCAGCTCCGGAAACACCGCCACCCTGACTATCTCCACCGTGGAGGCTGGCGATGAAGCTGACTACTATTGCCAGGTGTGGGACAGCTCCACCGACCATCCTGGAGTGTTCGGAGGAGGAACCAAGCTGACAGTGCTGAGC	EVQLVQSGAEVKKSGESLKISCKGSGYTFSYFWVGWVRQMPGKGLEWMGIIYPGDSDTRYSPSFQGQVTISADKSISTAYLQWSSLKASDTAMYYCARVGIEMATTYFGFWGRGTMVTVSS	SYVLTQPPSVSVAPGQTARITCGGNNIGSKSVHWYQQRPGQAPVLVVYDDSDRPSEIPERFSGSSSGNTATLTISTVEAGDEADYYCQVWDSSTDHPGVFGGGTKLTVLS	0.97475	0.97687	>95%
KBA2401_EVO114	GAAGTGCAGCTGGTGCAGAGCGGAGCAGAGGTGAAGAAGAGCGGGGAGAGCCTGAAGATCAGCTGCAAGGGAAGCGGATACACATTTAGCTACTTTTGGATCGCCTGGGTGAGGCAGATGCCCGGAAAAGGACTGGAGTGGATGGGAATCATCTACCCCGGAGACTCAGACACCAGGTACTCCCCAAGTTTCCAGGGCCAGGTGACCATCAGCGCCGATAAAAGCATTAGCACCGCCTACCTGCAGTGGTCCAGCCTGAAGGCATCCGACACCGCAATGTACTACTGCGCCAGGGTGGGCATCCAGATGGCAACAACCTACTTCGGCTTCTGGGGACAGGGAACCATGGTGACCGTGTCCTCT	TCTTACGTGCTGACCCAGCCCCCTTCTGTGTCTGTGGCTCCTGGTCAGACCGCCAGAATCACCTGCGGAGGTAACAACATCGGCTCCAAGTCCGTCCACTGGTACCAGCAGCGGCCTGGACAGGCTCCTGTGCTGGTGGTGTACGACGACAGTGATAGGCCCTCCGAAATCCCCGAGAGGTTCAGTGGAAGCAGCTCCGGAAACACCGCCACCCTGACTATCTCCACCGTGGAGGCTGGCGATGAAGCTGACTACTATTGCCAGGTGTGGGACAGCTCCACCGACCATCCTGGAGTGTTCGGAGGAGGAACCAAGCTGACAGTGCTGAGC	EVQLVQSGAEVKKSGESLKISCKGSGYTFSYFWIAWVRQMPGKGLEWMGIIYPGDSDTRYSPSFQGQVTISADKSISTAYLQWSSLKASDTAMYYCARVGIQMATTYFGFWGQGTMVTVSS	SYVLTQPPSVSVAPGQTARITCGGNNIGSKSVHWYQQRPGQAPVLVVYDDSDRPSEIPERFSGSSSGNTATLTISTVEAGDEADYYCQVWDSSTDHPGVFGGGTKLTVLS	0.98481	0.98557	>95%
KBA2401_EVO115	GAAGTGCAGCTGGTGCAGAGCGGAGCAGAGGTGAAGAAGAGCGGGGAGAGCCTGAAGATCAGCTGCAAGGGAAGCGGATACACATTTAGCTACTTTTGGATCGCCTGGGTGAGGCAGATGCCCGGAAAAGGACTGGAGTGGATGGGAATCATCTACCCCGGAGACTCAGACACCAGGTACTCCCCAAGTTTCCAGGGCCAGGTGACCATCAGCGCCGATAAAAGCATTAGCACCGCCTACCTGCAGTGGTCCAGCCTGAAGGCATCCGACACCGCAATGTACTACTGCGCCAGGGTGGGCATCGAGATGCCTACAACATATTTCGGCTTCTGGGGACAGGGAACCATGGTGACCGTGTCTTCT	TCTTACGTGCTGACCCAGCCCCCTTCTGTGTCTGTGGCTCCTGGTCAGACCGCCAGAATCACCTGCGGAGGTAACAACATCGGCTCCAAGTCCGTCCACTGGTACCAGCAGCGGCCTGGACAGGCTCCTGTGCTGGTGGTGTACGACGACAGTGATAGGCCCTCCGAAATCCCCGAGAGGTTCAGTGGAAGCAGCTCCGGAAACACCGCCACCCTGACTATCTCCACCGTGGAGGCTGGCGATGAAGCTGACTACTATTGCCAGGTGTGGGACAGCTCCACCGACCATCCTGGAGTGTTCGGAGGAGGAACCAAGCTGACAGTGCTGAGC	EVQLVQSGAEVKKSGESLKISCKGSGYTFSYFWIAWVRQMPGKGLEWMGIIYPGDSDTRYSPSFQGQVTISADKSISTAYLQWSSLKASDTAMYYCARVGIEMPTTYFGFWGQGTMVTVSS	SYVLTQPPSVSVAPGQTARITCGGNNIGSKSVHWYQQRPGQAPVLVVYDDSDRPSEIPERFSGSSSGNTATLTISTVEAGDEADYYCQVWDSSTDHPGVFGGGTKLTVLS	0.98512	0.98686	>95%
KBA2401_EVO121	GAAGTGCAGCTGGTGCAGAGCGGAGCAGAGGTGAAGAAGAGCGGGGAGAGCCTGAAGATCAGCTGCAAGGGATTCGGCTACACATTTAGTTACTTTTGGATCGGCTGGGTGAGGCAGATGCCCGGAAAGGGACTGGAGTGGATGGGAATCATCTACCCCGGCGACAGCGACACCAAGTACTCCCCTTCCTTCCAGGGCCAGGTCACCATCTCCGCTGACAAGAGCATTTCAACCGCCTACCTGCAGTGGTCCAGCCTGAAGGCTTCCGACACCGCTATGTATTACTGCGCCAGGGTGGGCATCCAGATGGCAACAACATACTTCGGCTTCTGGGGCCAGGGCACCATGGTGACAGTGTCTTCT	TCTTACGTGCTGACCCAGCCCCCTTCTGTGTCTGTGGCTCCTGGTCAGACCGCCAGAATCACCTGCGGAGGTAACAACATCGGCTCCAAGTCCGTCCACTGGTACCAGCAGCGGCCTGGACAGGCTCCTGTGCTGGTGGTGTACGACGACAGTGATAGGCCCTCCGAAATCCCCGAGAGGTTCAGTGGAAGCAGCTCCGGAAACACCGCCACCCTGACTATCTCCACCGTGGAGGCTGGCGATGAAGCTGACTACTATTGCCAGGTGTGGGACAGCTCCACCGACCATCCTGGAGTGTTCGGAGGAGGAACCAAGCTGACAGTGCTGAGC	EVQLVQSGAEVKKSGESLKISCKGFGYTFSYFWIGWVRQMPGKGLEWMGIIYPGDSDTKYSPSFQGQVTISADKSISTAYLQWSSLKASDTAMYYCARVGIQMATTYFGFWGQGTMVTVSS	SYVLTQPPSVSVAPGQTARITCGGNNIGSKSVHWYQQRPGQAPVLVVYDDSDRPSEIPERFSGSSSGNTATLTISTVEAGDEADYYCQVWDSSTDHPGVFGGGTKLTVLS	0.98858	0.98946	>95%
KBA2401_EVO122	GAAGTGCAGCTGGTGCAGAGCGGAGCAGAGGTGAAGAAGAGCGGGGAGAGCCTGAAGATCAGCTGCAAGGGATTCGGCTACACATTTAGTTACTTTTGGATCGGCTGGGTGAGGCAGATGCCCGGAAAGGGACTGGAGTGGATGGGAATCATCTACCCCGGCGACAGCGACACCAAGTACTCCCCTTCCTTCCAGGGCCAGGTCACCATCTCCGCTGACAAGAGCATTTCAACCGCCTACCTGCAGTGGTCCAGCCTGAAGGCTTCCGACACCGCTATGTATTACTGCGCCAGGGTGGGCATCGAGATGCCTACAACATATTTCGGATTCTGGGGCCAGGGCACCATGGTGACAGTGTCTTCC	TCTTACGTGCTGACCCAGCCCCCTTCTGTGTCTGTGGCTCCTGGTCAGACCGCCAGAATCACCTGCGGAGGTAACAACATCGGCTCCAAGTCCGTCCACTGGTACCAGCAGCGGCCTGGACAGGCTCCTGTGCTGGTGGTGTACGACGACAGTGATAGGCCCTCCGAAATCCCCGAGAGGTTCAGTGGAAGCAGCTCCGGAAACACCGCCACCCTGACTATCTCCACCGTGGAGGCTGGCGATGAAGCTGACTACTATTGCCAGGTGTGGGACAGCTCCACCGACCATCCTGGAGTGTTCGGAGGAGGAACCAAGCTGACAGTGCTGAGC	EVQLVQSGAEVKKSGESLKISCKGFGYTFSYFWIGWVRQMPGKGLEWMGIIYPGDSDTKYSPSFQGQVTISADKSISTAYLQWSSLKASDTAMYYCARVGIEMPTTYFGFWGQGTMVTVSS	SYVLTQPPSVSVAPGQTARITCGGNNIGSKSVHWYQQRPGQAPVLVVYDDSDRPSEIPERFSGSSSGNTATLTISTVEAGDEADYYCQVWDSSTDHPGVFGGGTKLTVLS	0.99153	0.99231	>95%
KBA2401_EVO124	GAAGTGCAGCTGGTGCAGAGCGGAGCAGAGGTGAAGAAGAGCGGGGAGAGCCTGAAGATCAGCTGCAAGGGATTCGGCTACACATTTAGTTACTTTTGGATCGGCTGGGTGAGGCAGATGCCCGGAAAGGGACTGGAGTGGATGGGAATCATCTACCCCGGCGACAGCGACACCAAGTACTCCCCTTCCTTCCAGGGCCAGGTCACCATCTCCGCTGACAAGAGCATTTCAACCGCCTACCTGCAGTGGTCCAGCCTGAAGGCTTCCGACACCGCTATGTATTACTGCGCCAGGGTGGGCATCGAGATGGCAACAACCTACCTGGGCTTCTGGGGCCAGGGAACAATGGTGACCGTGTCCAGC	TCTTACGTGCTGACCCAGCCCCCTTCTGTGTCTGTGGCTCCTGGTCAGACCGCCAGAATCACCTGCGGAGGTAACAACATCGGCTCCAAGTCCGTCCACTGGTACCAGCAGCGGCCTGGACAGGCTCCTGTGCTGGTGGTGTACGACGACAGTGATAGGCCCTCCGAAATCCCCGAGAGGTTCAGTGGAAGCAGCTCCGGAAACACCGCCACCCTGACTATCTCCACCGTGGAGGCTGGCGATGAAGCTGACTACTATTGCCAGGTGTGGGACAGCTCCACCGACCATCCTGGAGTGTTCGGAGGAGGAACCAAGCTGACAGTGCTGAGC	EVQLVQSGAEVKKSGESLKISCKGFGYTFSYFWIGWVRQMPGKGLEWMGIIYPGDSDTKYSPSFQGQVTISADKSISTAYLQWSSLKASDTAMYYCARVGIEMATTYLGFWGQGTMVTVSS	SYVLTQPPSVSVAPGQTARITCGGNNIGSKSVHWYQQRPGQAPVLVVYDDSDRPSEIPERFSGSSSGNTATLTISTVEAGDEADYYCQVWDSSTDHPGVFGGGTKLTVLS	0.96027	0.96252	>95%
KBA2401_EVO136	GAAGTGCAGCTGGTGCAGAGCGGAGCAGAGGTGAAGAAGAGCGGGGAGAGCCTGAAGATCAGCTGCAAGGGAAGCGGATACACATTTAGCTACTTTTGGGTGGGATGGGTGAGGCAGATGCCCGGAAAGGGACTGGAGTGGATGGGAATCATCTACCCAGGCGACTCAGACACCAAGTACTCCCCCAGCTTCCAGGGCCAGGTGACAATCTCCGCCGATAAGTCCATTAGCACCGCCTACCTGCAGTGGTCTTCCCTGAAGGCCTCCGACACCGCTATGTATTACTGCGCCAGAGTGGGCATCGAGATGCCCACAACATACTTCGGCTTCTGGGGCCAGGGCACCATGGTGACAGTGTCTAGT	TCTTACGTGCTGACCCAGCCCCCTTCTGTGTCTGTGGCTCCTGGTCAGACCGCCAGAATCACCTGCGGAGGTAACAACATCGGCTCCAAGTCCGTCCACTGGTACCAGCAGCGGCCTGGACAGGCTCCTGTGCTGGTGGTGTACGACGACAGTGATAGGCCCTCCGAAATCCCCGAGAGGTTCAGTGGAAGCAGCTCCGGAAACACCGCCACCCTGACTATCTCCACCGTGGAGGCTGGCGATGAAGCTGACTACTATTGCCAGGTGTGGGACAGCTCCACCGACCATCCTGGAGTGTTCGGAGGAGGAACCAAGCTGACAGTGCTGAGC	EVQLVQSGAEVKKSGESLKISCKGSGYTFSYFWVGWVRQMPGKGLEWMGIIYPGDSDTKYSPSFQGQVTISADKSISTAYLQWSSLKASDTAMYYCARVGIEMPTTYFGFWGQGTMVTVSS	SYVLTQPPSVSVAPGQTARITCGGNNIGSKSVHWYQQRPGQAPVLVVYDDSDRPSEIPERFSGSSSGNTATLTISTVEAGDEADYYCQVWDSSTDHPGVFGGGTKLTVLS	0.98956	0.99012	>95%
KBA2401_EVO144	GAAGTGCAGCTGGTGCAGAGCGGAGCAGAGGTGAAGAAGAGCGGGGAGAGCCTGAAGATCAGCTGCAAGGGAAGCGGATACACATTTAGCTACTTTTGGATCGCCTGGGTGAGGCAGATGCCCGGAAAAGGACTGGAGTGGATGGGAATCATCTACCCCGGAGACTCAGACACCAAGTACTCCCCCAGCTTCCAGGGCCAGGTGACAATCTCCGCCGACAAGTCCATTTCCACCGCCTACCTGCAGTGGTCCTCCCTGAAAGCCTCCGACACCGCTATGTATTACTGCGCCAGGGTGGGCATCGAGATGGCTACAACATTCTTCGGGTTCTGGGGACAGGGCACCATGGTGACAGTGTCTAGT	TCTTACGTGCTGACCCAGCCCCCTTCTGTGTCTGTGGCTCCTGGTCAGACCGCCAGAATCACCTGCGGAGGTAACAACATCGGCTCCAAGTCCGTCCACTGGTACCAGCAGCGGCCTGGACAGGCTCCTGTGCTGGTGGTGTACGACGACAGTGATAGGCCCTCCGAAATCCCCGAGAGGTTCAGTGGAAGCAGCTCCGGAAACACCGCCACCCTGACTATCTCCACCGTGGAGGCTGGCGATGAAGCTGACTACTATTGCCAGGTGTGGGACAGCTCCACCGACCATCCTGGAGTGTTCGGAGGAGGAACCAAGCTGACAGTGCTGAGC	EVQLVQSGAEVKKSGESLKISCKGSGYTFSYFWIAWVRQMPGKGLEWMGIIYPGDSDTKYSPSFQGQVTISADKSISTAYLQWSSLKASDTAMYYCARVGIEMATTFFGFWGQGTMVTVSS	SYVLTQPPSVSVAPGQTARITCGGNNIGSKSVHWYQQRPGQAPVLVVYDDSDRPSEIPERFSGSSSGNTATLTISTVEAGDEADYYCQVWDSSTDHPGVFGGGTKLTVLS	0.97906	0.97932	>95%
KBA2402	GAAGTGCAGCTGGTGGAGAGCGGAGGAGGATTGGTGCAGCCTGGAAGGTCCCTGGGACTGAGTTGTACAACAAGCGGATTTACCTTTGGAGATTTTGCCATGTCCTGGTTTAGGCAGGCTCCCGGAAAGGGACTGGAGTGGGTTGGATTCATTAGGTCCAAGGCATACGGCGGCGCCACACAGTACGCAGCTTCTGTTAAGGGCAGGTTCACCATTTCCCGGGATGACAGCAAATCCATCGCCTACCTGCAGATGAACTCTTTGAAGACCGAGGACACCGCAGTGTACTACTGCACCAGGGCCGGAGAGATGGCTACAACAGTGAACAGACAGTTCGACTACTGGGGCCAGGGCACCTTGGTCACAGTCTCTAGC	GATATCGTGATGACCCAGTCCCCCCTCTCCCTGCCTGTTACACCTGGAGAGCCCGCATCCATCTCCTGCAGAAGCTCCCAGTCCCTGTTGCACTCCAACGGCTACAACTACCTGGACTGGTACCTGCAGAAACCCGGCCAGTCCCCTCAGTTGCTGATCTACTTGGGAAGCAACAGGGCCTCCGGCGTGCCTGATAGATTCTCCGGTTCCGGCTCAGGAACCGACTTCACCCTGAAAATTTCCCGGGTGGAGGCTGAGGACGTTGGCTTTTACTACTGCATGCAGGCCCTCCAGACCCCCATCACATTCGGACAGGGCACCAGGCTGGAAATCAAA	EVQLVESGGGLVQPGRSLGLSCTTSGFTFGDFAMSWFRQAPGKGLEWVGFIRSKAYGGATQYAASVKGRFTISRDDSKSIAYLQMNSLKTEDTAVYYCTRAGEMATTVNRQFDYWGQGTLVTVSS	DIVMTQSPLSLPVTPGEPASISCRSSQSLLHSNGYNYLDWYLQKPGQSPQLLIYLGSNRASGVPDRFSGSGSGTDFTLKISRVEAEDVGFYYCMQALQTPITFGQGTRLEIK	0.9854	0.9608	>95%
KBA2402_EVO01	GAAGTGCAGCTGGTGGAGAGCGGAGGAGGATTGGTGCAGCCTGGAAGGTCCCTGGGACTGAGTTGTACAACAAGCGGATTTACCTTTGGAGATTTTGCCATGTCCTGGTTTAGGCAGGCTCCCGGAAAGGGACTGGAGTGGGTTGGATTCATTAGGTCCAAGGCATACGGCGGCGCCACACAGTACGCAGCTTCTGTTAAGGGCAGGTTCACCATTTCCCGGGATGACAGCAAATCCATCGCCTACCTGCAGATGAACTCTTTGAAGACCGAGGACACCGCAGTGTACTACTGCACCAGGGCCGGAGAGATGGCTACAACAGTGAACAGACAGTTCGACTACTGGGGCCAGGGCACCTTGGTCACAGTCTCTAGC	GATATCGTGATGACCGAGTCCCCCCTGTCCCTGCCTGTGACACCTGGAGAACCCGCTTCCATCTCCTGCAGATCCTCCCAGAGCCTGCTGCACTCCAACGGATACAACTACCTGGACTGGTACCTGCAGAAGCCCGGCCAGTCTCCTCAGCTGCTGATCTACCTGGGCTCCAATCGCGCCTCCGGTGTGCCTGATAGGTTCTCTGGCTCCGGCAGCGGAACAGACTTCACCCTGAAGATCTCCCGAGTGGAGGCTGAGGACGTGGGATTCTACTACTGCATGCAGGCTCTGCAGACCCCTATTACCTTTGGACAGGGCACCAGACTGGAGATCAAG	EVQLVESGGGLVQPGRSLGLSCTTSGFTFGDFAMSWFRQAPGKGLEWVGFIRSKAYGGATQYAASVKGRFTISRDDSKSIAYLQMNSLKTEDTAVYYCTRAGEMATTVNRQFDYWGQGTLVTVSS	DIVMTESPLSLPVTPGEPASISCRSSQSLLHSNGYNYLDWYLQKPGQSPQLLIYLGSNRASGVPDRFSGSGSGTDFTLKISRVEAEDVGFYYCMQALQTPITFGQGTRLEIK	NA
KBA2402_EVO02	GAAGTGCAGCTGGTGGAGAGCGGAGGAGGATTGGTGCAGCCTGGAAGGTCCCTGGGACTGAGTTGTACAACAAGCGGATTTACCTTTGGAGATTTTGCCATGTCCTGGTTTAGGCAGGCTCCCGGAAAGGGACTGGAGTGGGTTGGATTCATTAGGTCCAAGGCATACGGCGGCGCCACACAGTACGCAGCTTCTGTTAAGGGCAGGTTCACCATTTCCCGGGATGACAGCAAATCCATCGCCTACCTGCAGATGAACTCTTTGAAGACCGAGGACACCGCAGTGTACTACTGCACCAGGGCCGGAGAGATGGCTACAACAGTGAACAGACAGTTCGACTACTGGGGCCAGGGCACCTTGGTCACAGTCTCTAGC	GATATCGTGATGACCCAGTTTTCCCTGTCCCTGCCCGTGACCCCTGGAGAACCTGCTTCTATTTCCTGCCGCTCCTCCCAGTCCCTGCTGCATTCTAACGGCTACAACTACCTGGACTGGTACCTGCAGAAGCCCGGCCAGTCTCCTCAGCTGCTGATCTACCTGGGCTCCAATCGGGCCTCCGGTGTGCCTGATAGGTTCTCTGGCTCCGGCAGCGGTACCGATTTCACCCTGAAGATTTCTCGGGTCGAGGCTGAGGACGTGGGCTTTTACTACTGCATGCAGGCCCTGCAGACCCCCATTACTTTTGGCCAGGGCACCAGGCTGGAGATCAAG	EVQLVESGGGLVQPGRSLGLSCTTSGFTFGDFAMSWFRQAPGKGLEWVGFIRSKAYGGATQYAASVKGRFTISRDDSKSIAYLQMNSLKTEDTAVYYCTRAGEMATTVNRQFDYWGQGTLVTVSS	DIVMTQFSLSLPVTPGEPASISCRSSQSLLHSNGYNYLDWYLQKPGQSPQLLIYLGSNRASGVPDRFSGSGSGTDFTLKISRVEAEDVGFYYCMQALQTPITFGQGTRLEIK
KBA2402_EVO03	GAAGTGCAGCTGGTGGAGAGCGGAGGAGGATTGGTGCAGCCTGGAAGGTCCCTGGGACTGAGTTGTACAACAAGCGGATTTACCTTTGGAGATTTTGCCATGTCCTGGTTTAGGCAGGCTCCCGGAAAGGGACTGGAGTGGGTTGGATTCATTAGGTCCAAGGCATACGGCGGCGCCACACAGTACGCAGCTTCTGTTAAGGGCAGGTTCACCATTTCCCGGGATGACAGCAAATCCATCGCCTACCTGCAGATGAACTCTTTGAAGACCGAGGACACCGCAGTGTACTACTGCACCAGGGCCGGAGAGATGGCTACAACAGTGAACAGACAGTTCGACTACTGGGGCCAGGGCACCTTGGTCACAGTCTCTAGC	GATATCGTGATGACCCAGTCCCCCCTGTCCCTGCCTGTGACACCTGGAGAACCCGCATCCATCTCCTGCAGATCCTCCCAGAGCCTGCTGCACTCCAACGGATACAACTACCTGGACTGGTACCTGCAGAAACCCGGCCAGTCCCCTCAGCTGCTGATCTATCTGGGACTGAACCGCGCCTCCGGCGTGCCTGATAGATTTTCCGGCTCCGGCTCCGGAACCGACTTCACACTGAAGATTTCCAGGGTGGAGGCTGAGGACGTGGGCTTTTACTACTGCATGCAGGCCCTGCAGACCCCTATTACCTTTGGACAGGGCACCAGGCTGGAGATCAAG	EVQLVESGGGLVQPGRSLGLSCTTSGFTFGDFAMSWFRQAPGKGLEWVGFIRSKAYGGATQYAASVKGRFTISRDDSKSIAYLQMNSLKTEDTAVYYCTRAGEMATTVNRQFDYWGQGTLVTVSS	DIVMTQSPLSLPVTPGEPASISCRSSQSLLHSNGYNYLDWYLQKPGQSPQLLIYLGLNRASGVPDRFSGSGSGTDFTLKISRVEAEDVGFYYCMQALQTPITFGQGTRLEIK
KBA2402_EVO04	GAAGTGCAGCTGGTGGAGAGCGGAGGAGGATTGGTGCAGCCTGGAAGGTCCCTGGGACTGAGTTGTACAACAAGCGGATTTACCTTTGGAGATTTTGCCATGTCCTGGTTTAGGCAGGCTCCCGGAAAGGGACTGGAGTGGGTTGGATTCATTAGGTCCAAGGCATACGGCGGCGCCACACAGTACGCAGCTTCTGTTAAGGGCAGGTTCACCATTTCCCGGGATGACAGCAAATCCATCGCCTACCTGCAGATGAACTCTTTGAAGACCGAGGACACCGCAGTGTACTACTGCACCAGGGCCGGAGAGATGGCTACAACAGTGAACAGACAGTTCGACTACTGGGGCCAGGGCACCTTGGTCACAGTCTCTAGC	GATATCGTGATGACCCAGTCCCCCCTGTCCCTGCCTGTGACACCTGGAGAACCCGCATCCATCTCCTGCAGATCCTCCCAGAGCCTGCTGCACTCCAACGGATACAACTACCTGGACTGGTACCTGCAGAAACCCGGCCAGTCCCCTCAGCTGCTGATCTATCTGGGAAGCAACGGCGCCTCCGGCGTGCCTGATAGATTTTCCGGCTCCGGCTCCGGTACCGACTTCACACTGAAAATTTCCAGAGTGGAAGCTGAGGACGTCGGCTTTTACTACTGCATGCAGGCCCTGCAGACCCCCATTACCTTTGGACAGGGCACCAGGCTGGAAATCAAG	EVQLVESGGGLVQPGRSLGLSCTTSGFTFGDFAMSWFRQAPGKGLEWVGFIRSKAYGGATQYAASVKGRFTISRDDSKSIAYLQMNSLKTEDTAVYYCTRAGEMATTVNRQFDYWGQGTLVTVSS	DIVMTQSPLSLPVTPGEPASISCRSSQSLLHSNGYNYLDWYLQKPGQSPQLLIYLGSNGASGVPDRFSGSGSGTDFTLKISRVEAEDVGFYYCMQALQTPITFGQGTRLEIK
KBA2402_EVO05	GAAGTGCAGCTGGTGGAGAGCGGAGGAGGATTGGTGCAGCCTGGAAGGTCCCTGGGACTGAGTTGTACAACAAGCGGATTTACCTTTGGAGATTTTGCCATGTCCTGGTTTAGGCAGGCTCCCGGAAAGGGACTGGAGTGGGTTGGATTCATTAGGTCCAAGGCATACGGCGGCGCCACACAGTACGCAGCTTCTGTTAAGGGCAGGTTCACCATTTCCCGGGATGACAGCAAATCCATCGCCTACCTGCAGATGAACTCTTTGAAGACCGAGGACACCGCAGTGTACTACTGCACCAGGGCCGGAGAGATGGCTACAACAGTGAACAGACAGTTCGACTACTGGGGCCAGGGCACCTTGGTCACAGTCTCTAGC	GATATCGTGATGACCCAGTCCCCCCTGTCCCTGCCTGTGACACCTGGAGAACCCGCATCCATCTCCTGCAGATCCTCCCAGAGCCTGCTGCACTCCAACGGATACAACTACCTGGACTGGTACCTGCAGAAACCCGGCCAGTCCCCTCAGCTGCTGATCTATCTGGGAAGCAACTGGGCCTCCGGGGTGCCTGATAGATTTTCCGGCTCCGGCTCCGGTACCGACTTCACACTGAAAATTTCCCGGGTGGAGGCTGAGGACGTCGGATTTTACTACTGCATGCAGGCCCTGCAGACCCCCATTACCTTTGGCCAGGGCACCAGGCTGGAAATCAAG	EVQLVESGGGLVQPGRSLGLSCTTSGFTFGDFAMSWFRQAPGKGLEWVGFIRSKAYGGATQYAASVKGRFTISRDDSKSIAYLQMNSLKTEDTAVYYCTRAGEMATTVNRQFDYWGQGTLVTVSS	DIVMTQSPLSLPVTPGEPASISCRSSQSLLHSNGYNYLDWYLQKPGQSPQLLIYLGSNWASGVPDRFSGSGSGTDFTLKISRVEAEDVGFYYCMQALQTPITFGQGTRLEIK
KBA2402_EVO06	GAAGTGCAGCTGGTGGAGAGCGGAGGAGGATTGGTGCAGCCTGGAAGGTCCCTGGGACTGAGTTGTACAACAAGCGGATTTACCTTTGGAGATTTTGCCATGTCCTGGTTTAGGCAGGCTCCCGGAAAGGGACTGGAGTGGGTTGGATTCATTAGGTCCAAGGCATACGGCGGCGCCACACAGTACGCAGCTTCTGTTAAGGGCAGGTTCACCATTTCCCGGGATGACAGCAAATCCATCGCCTACCTGCAGATGAACTCTTTGAAGACCGAGGACACCGCAGTGTACTACTGCACCAGGGCCGGAGAGATGGCTACAACAGTGAACAGACAGTTCGACTACTGGGGCCAGGGCACCTTGGTCACAGTCTCTAGC	GATATCGTGATGACCCAGTCCCCCCTGTCCCTGCCTGTGACACCTGGAGAACCCGCATCCATCTCCTGCAGATCCTCCCAGAGCCTGCTGCACTCCAACGGATACAACTACCTGGACTGGTACCTGCAGAAACCCGGCCAGTCCCCTCAGCTGCTGATCTATCTGGGAAGCAACCGCGCCTCCAGGGTGCCTGATAGATTTTCCGGCTCCGGCTCCGGTACCGACTTCACACTGAAAATTTCCAGAGTGGAAGCTGAGGACGTCGGCTTTTATTACTGCATGCAGGCCCTGCAGACCCCCATCACATTTGGCCAGGGTACTAGGCTGGAGATCAAG	EVQLVESGGGLVQPGRSLGLSCTTSGFTFGDFAMSWFRQAPGKGLEWVGFIRSKAYGGATQYAASVKGRFTISRDDSKSIAYLQMNSLKTEDTAVYYCTRAGEMATTVNRQFDYWGQGTLVTVSS	DIVMTQSPLSLPVTPGEPASISCRSSQSLLHSNGYNYLDWYLQKPGQSPQLLIYLGSNRASRVPDRFSGSGSGTDFTLKISRVEAEDVGFYYCMQALQTPITFGQGTRLEIK
KBA2402_EVO07	GAAGTGCAGCTGGTGGAGAGCGGAGGAGGATTGGTGCAGCCTGGAAGGTCCCTGGGACTGAGTTGTACAACAAGCGGATTTACCTTTGGAGATTTTGCCATGTCCTGGTTTAGGCAGGCTCCCGGAAAGGGACTGGAGTGGGTTGGATTCATTAGGTCCAAGGCATACGGCGGCGCCACACAGTACGCAGCTTCTGTTAAGGGCAGGTTCACCATTTCCCGGGATGACAGCAAATCCATCGCCTACCTGCAGATGAACTCTTTGAAGACCGAGGACACCGCAGTGTACTACTGCACCAGGGCCGGAGAGATGGCTACAACAGTGAACAGACAGTTCGACTACTGGGGCCAGGGCACCTTGGTCACAGTCTCTAGC	GATATCGTGATGACCCAGTCCCCCCTGTCCCTGCCTGTGACACCTGGAGAACCCGCATCCATCTCCTGCAGATCCTCCCAGAGCCTGCTGCACTCCAACGGATACAACTACCTGGACTGGTACCTGCAGAAACCCGGCCAGTCCCCTCAGCTGCTGATCTATCTGGGAAGCAACCGCGCCTCCGGCGTGCCTGATAGACTGTCTGGAAGCGGCTCCGGTACCGACTTCACCCTGAAAATCTCCAGAGTGGAAGCTGAAGACGTGGGCTTTTATTACTGCATGCAGGCCCTGCAGACCCCTATTACTTTTGGCCAGGGCACCCGACTGGAGATCAAA	EVQLVESGGGLVQPGRSLGLSCTTSGFTFGDFAMSWFRQAPGKGLEWVGFIRSKAYGGATQYAASVKGRFTISRDDSKSIAYLQMNSLKTEDTAVYYCTRAGEMATTVNRQFDYWGQGTLVTVSS	DIVMTQSPLSLPVTPGEPASISCRSSQSLLHSNGYNYLDWYLQKPGQSPQLLIYLGSNRASGVPDRLSGSGSGTDFTLKISRVEAEDVGFYYCMQALQTPITFGQGTRLEIK
KBA2402_EVO08	GAAGTGCAGCTGGTGGAGAGCGGAGGAGGATTGGTGCAGCCTGGAAGGTCCCTGGGACTGAGTTGTACAACAAGCGGATTTACCTTTGGAGATTTTGCCATGTCCTGGTTTAGGCAGGCTCCCGGAAAGGGACTGGAGTGGGTTGGATTCATTAGGTCCAAGGCATACGGCGGCGCCACACAGTACGCAGCTTCTGTTAAGGGCAGGTTCACCATTTCCCGGGATGACAGCAAATCCATCGCCTACCTGCAGATGAACTCTTTGAAGACCGAGGACACCGCAGTGTACTACTGCACCAGGGCCGGAGAGATGGCTACAACAGTGAACAGACAGTTCGACTACTGGGGCCAGGGCACCTTGGTCACAGTCTCTAGC	GATATCGTGATGACCCAGTCCCCCCTGTCCCTGCCTGTGACACCTGGAGAACCCGCATCCATCTCCTGCAGATCCTCCCAGAGCCTGCTGCACTCCAACGGATACAACTACCTGGACTGGTACCTGCAGAAACCCGGCCAGTCCCCTCAGCTGCTGATCTATCTGGGAAGCAACCGCGCCTCCGGCGTGCCTGATAGATTTTCCGGCTCCGGCTCCGGTCGCGATTTCACACTGAAGATCTCCAGAGTGGAGGCTGAGGACGTGGGCTTTTATTACTGCATGCAGGCCCTGCAGACCCCTATTACTTTCGGCCAGGGCACCAGGCTGGAAATCAAG	EVQLVESGGGLVQPGRSLGLSCTTSGFTFGDFAMSWFRQAPGKGLEWVGFIRSKAYGGATQYAASVKGRFTISRDDSKSIAYLQMNSLKTEDTAVYYCTRAGEMATTVNRQFDYWGQGTLVTVSS	DIVMTQSPLSLPVTPGEPASISCRSSQSLLHSNGYNYLDWYLQKPGQSPQLLIYLGSNRASGVPDRFSGSGSGRDFTLKISRVEAEDVGFYYCMQALQTPITFGQGTRLEIK
KBA2402_EVO09	GAAGTGCAGCTGGTGGAGAGCGGAGGAGGATTGGTGCAGCCTGGAAGGTCCCTGGGACTGAGTTGTACAACAAGCGGATTTACCTTTGGAGATTTTGCCATGTCCTGGTTTAGGCAGGCTCCCGGAAAGGGACTGGAGTGGGTTGGATTCATTAGGTCCAAGGCATACGGCGGCGCCACACAGTACGCAGCTTCTGTTAAGGGCAGGTTCACCATTTCCCGGGATGACAGCAAATCCATCGCCTACCTGCAGATGAACTCTTTGAAGACCGAGGACACCGCAGTGTACTACTGCACCAGGGCCGGAGAGATGGCTACAACAGTGAACAGACAGTTCGACTACTGGGGCCAGGGCACCTTGGTCACAGTCTCTAGC	GATATCGTGATGACCCAGTCCCCCCTGTCCCTGCCTGTGACACCTGGAGAACCCGCATCCATCTCCTGCAGATCCTCCCAGAGCCTGCTGCACTCCAACGGATACAACTACCTGGACTGGTACCTGCAGAAACCCGGCCAGTCCCCTCAGCTGCTGATCTATCTGGGAAGCAACCGCGCCTCCGGCGTGCCTGATAGATTTTCCGGCTCCGGCTCCGGTACCGACTTCACACTGAAAATTTCCAGAGTGGAAGCTGAGGACGTCGGCTTTTATTACTGCATGCAGACCCTGCAGACCCCCATCACCTTTGGCCAGGGAACACGGCTGGAAATCAAG	EVQLVESGGGLVQPGRSLGLSCTTSGFTFGDFAMSWFRQAPGKGLEWVGFIRSKAYGGATQYAASVKGRFTISRDDSKSIAYLQMNSLKTEDTAVYYCTRAGEMATTVNRQFDYWGQGTLVTVSS	DIVMTQSPLSLPVTPGEPASISCRSSQSLLHSNGYNYLDWYLQKPGQSPQLLIYLGSNRASGVPDRFSGSGSGTDFTLKISRVEAEDVGFYYCMQTLQTPITFGQGTRLEIK
KBA2402_EVO10	GAAGTGCAGCTGGTGGAGAGCGGAGGAGGATTGGTGCAGCCTGGAAGGTCCCTGGGACTGAGTTGTACAACAAGCGGATTTACCTTTGGAGATTTTGCCATGTCCTGGTTTAGGCAGGCTCCCGGAAAGGGACTGGAGTGGGTTGGATTCATTAGGTCCAAGGCATACGGCGGCGCCACACAGTACGCAGCTTCTGTTAAGGGCAGGTTCACCATTTCCCGGGATGACAGCAAATCCATCGCCTACCTGCAGATGAACTCTTTGAAGACCGAGGACACCGCAGTGTACTACTGCACCAGGGCCGGAGAGATGGCTACAACAGTGAACAGACAGTTCGACTACTGGGGCCAGGGCACCTTGGTCACAGTCTCTAGC	GATATCGTGATGACCCAGTCCCCCCTGTCCCTGCCTGTGACACCTGGAGAACCCGCATCCATCTCCTGCAGATCCTCCCAGAGCCTGCTGCACTCCAACGGATACAACTACCTGGACTGGTACCTGCAGAAACCCGGCCAGTCCCCTCAGCTGCTGATCTATCTGGGAAGCAACCGCGCCTCCGGCGTGCCTGATAGATTTTCCGGCTCCGGCTCCGGTACCGACTTCACACTGAAAATTTCCAGAGTGGAAGCTGAGGACGTCGGCTTTTATTACTGCATGCAGGCCCTGCAGACCCCCATCACACTGGGACAGGGTACAAGGCTGGAGATCAAG	EVQLVESGGGLVQPGRSLGLSCTTSGFTFGDFAMSWFRQAPGKGLEWVGFIRSKAYGGATQYAASVKGRFTISRDDSKSIAYLQMNSLKTEDTAVYYCTRAGEMATTVNRQFDYWGQGTLVTVSS	DIVMTQSPLSLPVTPGEPASISCRSSQSLLHSNGYNYLDWYLQKPGQSPQLLIYLGSNRASGVPDRFSGSGSGTDFTLKISRVEAEDVGFYYCMQALQTPITLGQGTRLEIK
KBA2402_EVO11	GAAGTGCAGCTGGTGGAGAGCGGAGGAGGATTGGTGCAGCCTGGAAGGTCCCTGGGACTGAGTTGTACAACAAGCGGATTTACCTTTGGAGATTTTGCCATGTCCTGGTTTAGGCAGGCTCCCGGAAAGGGACTGGAGTGGGTTGGATTCATTAGGTCCAAGGCATACGGCGGCGCCACACAGTACGCAGCTTCTGTTAAGGGCAGGTTCACCATTTCCCGGGATGACAGCAAATCCATCGCCTACCTGCAGATGAACTCTTTGAAGACCGAGGACACCGCAGTGTACTACTGCACCAGGGCCGGAGAGATGGCTACAACAGTGAACAGACAGTTCGACTACTGGGGCCAGGGCACCTTGGTCACAGTCTCTAGC	GATATCGTGATGACCCAGTCCCCCCTGTCCCTGCCTGTGACACCTGGAGAACCCGCATCCATCTCCTGCAGATCCTCCCAGAGCCTGCTGCACTCCAACGGATACAACTACCTGGACTGGTACCTGCAGAAATCCGGCCAGTCCCCCCAGCTGCTGATCTATCTGGGAAGCAACCGGGCCTCCGGCGTGCCTGATAGATTCTCTGGCTCCGGCTCCGGCACCGATTTCACACTGAAGATCTCCAGGGTCGAGGCTGAGGACGTGGGATTTTACTACTGCATGCAGGCCCTGCAGACCCCTATTACTTTTGGGCAGGGCACCAGGCTGGAAATCAAG	EVQLVESGGGLVQPGRSLGLSCTTSGFTFGDFAMSWFRQAPGKGLEWVGFIRSKAYGGATQYAASVKGRFTISRDDSKSIAYLQMNSLKTEDTAVYYCTRAGEMATTVNRQFDYWGQGTLVTVSS	DIVMTQSPLSLPVTPGEPASISCRSSQSLLHSNGYNYLDWYLQKSGQSPQLLIYLGSNRASGVPDRFSGSGSGTDFTLKISRVEAEDVGFYYCMQALQTPITFGQGTRLEIK
KBA2402_EVO12	GAAGTGCAGCTGGTGGAGAGCGGAGGAGGATTGGTGCAGCCTGGAAGGTCCCTGGGACTGAGTTGTACAACAAGCGGATTTACCTTTGGAGATTTTGCCATGTCCTGGTTTAGGCAGGCTCCCGGAAAGGGACTGGAGTGGGTTGGATTCATTAGGTCCAAGGCATACGGCGGCGCCACACAGTACGCAGCTTCTGTTAAGGGCAGGTTCACCATTTCCCGGGATGACAGCAAATCCATCGCCTACCTGCAGATGAACTCTTTGAAGACCGAGGACACCGCAGTGTACTACTGCACCAGGGCCGGAGAGATGGCTACAACAGTGAACAGACAGTTCGACTACTGGGGCCAGGGCACCTTGGTCACAGTCTCTAGC	GATATCGTGATGACCCAGTCCCCCCTGTCCCTGCCTGTGACACCTGGAGAACCCGCATCCATCTCCTGCAGATCCTCCCAGAGCCTGCTGCACTCCAACGGATACAACTACCTGGACTGGTACCTGCAGAAACCCGGCCAGTCCCCTCAGCTGCTGATCTATCTGGGAAGCAACCGCGCCTCCGGCGTGCCTGATAGATTTTCCGGCTCCGGCTCCGGTACCGACTTCACACTGAAAATTTCCAGAGTGGAAGCTAAGGACGTCGGCTTTTATTACTGCATGCAGGCCCTGCAGACCCCCATTACCTTTGGACAGGGTACCAGGCTGGAAATCAAG	EVQLVESGGGLVQPGRSLGLSCTTSGFTFGDFAMSWFRQAPGKGLEWVGFIRSKAYGGATQYAASVKGRFTISRDDSKSIAYLQMNSLKTEDTAVYYCTRAGEMATTVNRQFDYWGQGTLVTVSS	DIVMTQSPLSLPVTPGEPASISCRSSQSLLHSNGYNYLDWYLQKPGQSPQLLIYLGSNRASGVPDRFSGSGSGTDFTLKISRVEAKDVGFYYCMQALQTPITFGQGTRLEIK
KBA2402_EVO13	GAAGTGCAGCTGGTGGAGAGCGGAGGAGGATTGGTGCAGCCTGGAAGGTCCCTGGGACTGAGTTGTACAACAAGCGGATTTACCTTTGGAGATTTTGCCATGTCCTGGTTTAGGCAGGCTCCCGGAAAGGGACTGGAGTGGGTTGGATTCATTAGGTCCAAGGCATACGGCGGCGCCACACAGTACGCAGCTTCTGTTAAGGGCAGGTTCACCATTTCCCGGGATGACAGCAAATCCATCGCCTACCTGCAGATGAACTCTTTGAAGACCGAGGACACCGCAGTGTACTACTGCACCAGGGCCGGAGAGATGGCTACAACAGTGAACAGACAGTTCGACTACTGGGGCCAGGGCACCTTGGTCACAGTCTCTAGC	GATATCGTGATGACCCAGTCCCCCCTGTCCCTGCCTGTGACACCTGGAGAACCCGCATCCATCTCCTGCAGATCCTCCCAGAGCCTGCTGCACTCCAACGGATACAACTACCTGGACTGGTACCTGCAGAAACCCGGCCAGTCCCCTCAGCTGCTGATCTATCTGGGAAGCAACCGCGCCTCCGGCGTGCCTGATAGATTTTCCGGCTCCGGCTCCGGTACCGACTTCACACTGAAAATTTCCAGAGTGGAAGCTGAGGACGTCGGCTTTTATTACTGCATGCAGCCCCTGCAGACCCCCATCACATTTGGACAGGGTACTAGGCTGGAAATCAAG	EVQLVESGGGLVQPGRSLGLSCTTSGFTFGDFAMSWFRQAPGKGLEWVGFIRSKAYGGATQYAASVKGRFTISRDDSKSIAYLQMNSLKTEDTAVYYCTRAGEMATTVNRQFDYWGQGTLVTVSS	DIVMTQSPLSLPVTPGEPASISCRSSQSLLHSNGYNYLDWYLQKPGQSPQLLIYLGSNRASGVPDRFSGSGSGTDFTLKISRVEAEDVGFYYCMQPLQTPITFGQGTRLEIK
KBA2402_EVO14	GAAGTGCAGCTGGTGGAGAGCGGAGGAGGATTGGTGCAGCCTGGAAGGTCCCTGGGACTGAGTTGTACAACAAGCGGATTTACCTTTGGAGATTTTGCCATGTCCTGGTTTAGGCAGGCTCCCGGAAAGGGACTGGAGTGGGTTGGATTCATTAGGTCCAAGGCATACGGCGGCGCCACACAGTACGCAGCTTCTGTTAAGGGCAGGTTCACCATTTCCCGGGATGACAGCAAATCCATCGCCTACCTGCAGATGAACTCTTTGAAGACCGAGGACACCGCAGTGTACTACTGCACCAGGGCCGGAGAGATGGCTACAACAGTGAACAGACAGTTCGACTACTGGGGCCAGGGCACCTTGGTCACAGTCTCTAGC	GATATCGTGATGACCCAGTCCCCCCTGTCCCTGCCTGTGACACCTGGAGAACCCGCATCCATCTCCTGCAGATCCTCCCAGAGCCTGCTGTACAGCAACGGCTACAACTACCTGGACTGGTACCTGCAGAAACCCGGCCAGTCCCCTCAGCTGCTGATCTATCTGGGCTCCAACCGCGCCTCCGGAGTGCCTGATAGATTCTCCGGCTCCGGCTCCGGTACCGATTTCACTCTGAAGATCTCCAGAGTCGAAGCCGAGGACGTCGGCTTCTACTACTGCATGCAGGCCCTGCAGACCCCCATTACCTTCGGACAGGGCACCCGACTGGAAATCAAG	EVQLVESGGGLVQPGRSLGLSCTTSGFTFGDFAMSWFRQAPGKGLEWVGFIRSKAYGGATQYAASVKGRFTISRDDSKSIAYLQMNSLKTEDTAVYYCTRAGEMATTVNRQFDYWGQGTLVTVSS	DIVMTQSPLSLPVTPGEPASISCRSSQSLLYSNGYNYLDWYLQKPGQSPQLLIYLGSNRASGVPDRFSGSGSGTDFTLKISRVEAEDVGFYYCMQALQTPITFGQGTRLEIK
KBA2402_EVO15	GAAGTGCAGCTGGTGGAGAGCGGAGGAGGATTGGTGCAGCCTGGAAGGTCCCTGGGACTGAGTTGTACAACAAGCGGATTTACCTTTGGAGATTTTGCCATGTCCTGGTTTAGGCAGGCTCCCGGAAAGGGACTGGAGTGGGTTGGATTCATTAGGTCCAAGGCATACGGCGGCGCCACACAGTACGCAGCTTCTGTTAAGGGCAGGTTCACCATTTCCCGGGATGACAGCAAATCCATCGCCTACCTGCAGATGAACTCTTTGAAGACCGAGGACACCGCAGTGTACTACTGCACCAGGGCCGGAGAGATGGCTACAACAGTGAACAGACAGTTCGACTACTGGGGCCAGGGCACCTTGGTCACAGTCTCTAGC	GATATCGTGATGACCCAGTCCCCCCTGTCCCTGCCTGTGACACCTGGAGAACCCGCATCCATCTCCTGCAGATCCTCCCAGAGCCTGCTGTACAGCAACGGCTACAACTACCTGGACTGGTACCTGCAGAAACCCGGCCAGTCCCCTCAGCTGCTGATCTATCTGGGCTCCAACCGCGCCTCCGGAGTGCCTGATAGATTCTCCGGCTCCGGCTCCGGTACCGATTTCACTCTGAAGATCTCCAGAGTCGAAGCCGAGGACGTCGGCTTCTACTACTGCATGCAGGCCCTGAGAACCCCCATTACCTTTGGCCAGGGCACCCGACTGGAAATCAAA	EVQLVESGGGLVQPGRSLGLSCTTSGFTFGDFAMSWFRQAPGKGLEWVGFIRSKAYGGATQYAASVKGRFTISRDDSKSIAYLQMNSLKTEDTAVYYCTRAGEMATTVNRQFDYWGQGTLVTVSS	DIVMTQSPLSLPVTPGEPASISCRSSQSLLYSNGYNYLDWYLQKPGQSPQLLIYLGSNRASGVPDRFSGSGSGTDFTLKISRVEAEDVGFYYCMQALRTPITFGQGTRLEIK
KBA2402_EVO16	GAAGTGCAGCTGGTGGAGAGCGGAGGAGGATTGGTGCAGCCTGGAAGGTCCCTGGGACTGAGTTGTACAACAAGCGGATTTACCTTTGGAGATTTTGCCATGTCCTGGTTTAGGCAGGCTCCCGGAAAGGGACTGGAGTGGGTTGGATTCATTAGGTCCAAGGCATACGGCGGCGCCACACAGTACGCAGCTTCTGTTAAGGGCAGGTTCACCATTTCCCGGGATGACAGCAAATCCATCGCCTACCTGCAGATGAACTCTTTGAAGACCGAGGACACCGCAGTGTACTACTGCACCAGGGCCGGAGAGATGGCTACAACAGTGAACAGACAGTTCGACTACTGGGGCCAGGGCACCTTGGTCACAGTCTCTAGC	GATATCGTGATGACCCAGTCCCCCCTGTCCCTGCCTGTGACACCTGGAGAACCCGCATCCATCTCCTGCAGATCCTCCCAGAGCCTGCTGTACAGCAACGGCTACAACTACCTGGACTGGTACCTGCAGAAACCCGGCCAGTCCCCTCAGCTGCTGATCTATCTGGGCTCCAACCGCGCCTCCGGAGTGCCTGATAGATTCTCCGGCTCCGGCTCCGGTACCGATTTCACTCTGAAGATCTCCAGAGTCGAAGCCGAGGACGTCGGCTTCTACTACTGCATGCAGACCCTGCAGACCCCCATCACCTTCGGACAGGGTACCCGACTGGAAATCAAG	EVQLVESGGGLVQPGRSLGLSCTTSGFTFGDFAMSWFRQAPGKGLEWVGFIRSKAYGGATQYAASVKGRFTISRDDSKSIAYLQMNSLKTEDTAVYYCTRAGEMATTVNRQFDYWGQGTLVTVSS	DIVMTQSPLSLPVTPGEPASISCRSSQSLLYSNGYNYLDWYLQKPGQSPQLLIYLGSNRASGVPDRFSGSGSGTDFTLKISRVEAEDVGFYYCMQTLQTPITFGQGTRLEIK
KBA2402_EVO17	GAAGTGCAGCTGGTGGAGAGCGGAGGAGGATTGGTGCAGCCTGGAAGGTCCCTGGGACTGAGTTGTACAACAAGCGGATTTACCTTTGGAGATTTTGCCATGTCCTGGTTTAGGCAGGCTCCCGGAAAGGGACTGGAGTGGGTTGGATTCATTAGGTCCAAGGCATACGGCGGCGCCACACAGTACGCAGCTTCTGTTAAGGGCAGGTTCACCATTTCCCGGGATGACAGCAAATCCATCGCCTACCTGCAGATGAACTCTTTGAAGACCGAGGACACCGCAGTGTACTACTGCACCAGGGCCGGAGAGATGGCTACAACAGTGAACAGACAGTTCGACTACTGGGGCCAGGGCACCTTGGTCACAGTCTCTAGC	GATATCGTGATGACCCAGTCCCCCCTGTCCCTGCCTGTGACACCTGGAGAACCCGCATCCATCTCCTGCAGATCCTCCCAGAGCCTGCTGCACTCCTACGGATACAACTACCTGGACTGGTACCTGCAGAAACCCGGCCAGTCCCCTCAGCTGCTGATCTATCTGGGAAGCAACCGGGCCTCCGGCGTGCCTGATAGATTTTCCGGCTCCGGCTCCGGTACCGACTTCACACTGAAAATTTCCAGAGTGGAAGCTGAGGACGTCGGCTTTTACTACTGCATGCAGGCCCTGCAGACCCCCATTACCTTTGGACAGGGCACCAGGCTGGAAATCAAG	EVQLVESGGGLVQPGRSLGLSCTTSGFTFGDFAMSWFRQAPGKGLEWVGFIRSKAYGGATQYAASVKGRFTISRDDSKSIAYLQMNSLKTEDTAVYYCTRAGEMATTVNRQFDYWGQGTLVTVSS	DIVMTQSPLSLPVTPGEPASISCRSSQSLLHSYGYNYLDWYLQKPGQSPQLLIYLGSNRASGVPDRFSGSGSGTDFTLKISRVEAEDVGFYYCMQALQTPITFGQGTRLEIK
KBA2402_EVO18	GAAGTGCAGCTGGTGGAGAGCGGAGGAGGATTGGTGCAGCCTGGAAGGTCCCTGGGACTGAGTTGTACAACAAGCGGATTTACCTTTGGAGATTTTGCCATGTCCTGGTTTAGGCAGGCTCCCGGAAAGGGACTGGAGTGGGTTGGATTCATTAGGTCCAAGGCATACGGCGGCGCCACACAGTACGCAGCTTCTGTTAAGGGCAGGTTCACCATTTCCCGGGATGACAGCAAATCCATCGCCTACCTGCAGATGAACTCTTTGAAGACCGAGGACACCGCAGTGTACTACTGCACCAGGGCCGGAGAGATGGCTACAACAGTGAACAGACAGTTCGACTACTGGGGCCAGGGCACCTTGGTCACAGTCTCTAGC	GATATCGTGATGACCCAGTCCCCCCTGTCCCTGCCTGTGACACCTGGAGAACCCGCATCCATCTCCTGCAGATCCTCCCAGAGCCTGCTGCACTCCTACGGATACAACTACCTGGACTGGTACCTGCAGAAACCCGGCCAGTCCCCTCAGCTGCTGATCTATCTGGGAAGCAACCGGGCCTCCGGCGTGCCTGATAGATTTTCCGGCTCCGGCTCCGGTACCGACTTCACACTGAAAATTTCCAGAGTGGAAGCTGAGGACGTCGGCTTTTACTACTGCATGCAGGCCCTGAGGACCCCTATTACCTTCGGACAGGGCACCCGGCTGGAAATCAAG	EVQLVESGGGLVQPGRSLGLSCTTSGFTFGDFAMSWFRQAPGKGLEWVGFIRSKAYGGATQYAASVKGRFTISRDDSKSIAYLQMNSLKTEDTAVYYCTRAGEMATTVNRQFDYWGQGTLVTVSS	DIVMTQSPLSLPVTPGEPASISCRSSQSLLHSYGYNYLDWYLQKPGQSPQLLIYLGSNRASGVPDRFSGSGSGTDFTLKISRVEAEDVGFYYCMQALRTPITFGQGTRLEIK
KBA2402_EVO19	GAAGTGCAGCTGGTGGAGAGCGGAGGAGGATTGGTGCAGCCTGGAAGGTCCCTGGGACTGAGTTGTACAACAAGCGGATTTACCTTTGGAGATTTTGCCATGTCCTGGTTTAGGCAGGCTCCCGGAAAGGGACTGGAGTGGGTTGGATTCATTAGGTCCAAGGCATACGGCGGCGCCACACAGTACGCAGCTTCTGTTAAGGGCAGGTTCACCATTTCCCGGGATGACAGCAAATCCATCGCCTACCTGCAGATGAACTCTTTGAAGACCGAGGACACCGCAGTGTACTACTGCACCAGGGCCGGAGAGATGGCTACAACAGTGAACAGACAGTTCGACTACTGGGGCCAGGGCACCTTGGTCACAGTCTCTAGC	GATATCGTGATGACCCAGTCCCCCCTGTCCCTGCCTGTGACACCTGGAGAACCCGCATCCATCTCCTGCAGATCCTCCCAGAGCCTGCTGCACTCCTACGGATACAACTACCTGGACTGGTACCTGCAGAAACCCGGCCAGTCCCCTCAGCTGCTGATCTATCTGGGAAGCAACCGGGCCTCCGGCGTGCCTGATAGATTTTCCGGCTCCGGCTCCGGTACCGACTTCACACTGAAAATTTCCAGAGTGGAAGCTGAGGACGTCGGCTTTTACTACTGCATGCAGACCCTGCAGACCCCCATCACCTTTGGCCAGGGTACTAGGCTGGAAATCAAG	EVQLVESGGGLVQPGRSLGLSCTTSGFTFGDFAMSWFRQAPGKGLEWVGFIRSKAYGGATQYAASVKGRFTISRDDSKSIAYLQMNSLKTEDTAVYYCTRAGEMATTVNRQFDYWGQGTLVTVSS	DIVMTQSPLSLPVTPGEPASISCRSSQSLLHSYGYNYLDWYLQKPGQSPQLLIYLGSNRASGVPDRFSGSGSGTDFTLKISRVEAEDVGFYYCMQTLQTPITFGQGTRLEIK
KBA2402_EVO20	GAAGTGCAGCTGGTGGAGAGCGGAGGAGGATTGGTGCAGCCTGGAAGGTCCCTGGGACTGAGTTGTACAACAAGCGGATTTACCTTTGGAGATTTTGCCATGTCCTGGTTTAGGCAGGCTCCCGGAAAGGGACTGGAGTGGGTTGGATTCATTAGGTCCAAGGCATACGGCGGCGCCACACAGTACGCAGCTTCTGTTAAGGGCAGGTTCACCATTTCCCGGGATGACAGCAAATCCATCGCCTACCTGCAGATGAACTCTTTGAAGACCGAGGACACCGCAGTGTACTACTGCACCAGGGCCGGAGAGATGGCTACAACAGTGAACAGACAGTTCGACTACTGGGGCCAGGGCACCTTGGTCACAGTCTCTAGC	GATATCGTGATGACCCAGTCCCCCCTGTCCCTGCCTGTGACACCTGGAGAACCCGCATCCATCTCCTGCAGATCCTCCCAGAGCCTGCTGCACTCCAACGGATACAACTACCTGAACTGGTACCTGCAGAAACCCGGCCAGTCCCCTCAGCTGCTGATCTATCTGGGCTCCAACCGCGCCTCCGGAGTGCCTGATAGATTTTCCGGCTCCGGCTCCGGAACCGACTTCACACTGAAGATCTCCAGAGTGGAAGCTGAGGACGTCGGCTTTTATTACTGCATGCAGGCCCTGCAGACCCCCATCACATTTGGACAGGGCACTAGGCTGGAAATCAAG	EVQLVESGGGLVQPGRSLGLSCTTSGFTFGDFAMSWFRQAPGKGLEWVGFIRSKAYGGATQYAASVKGRFTISRDDSKSIAYLQMNSLKTEDTAVYYCTRAGEMATTVNRQFDYWGQGTLVTVSS	DIVMTQSPLSLPVTPGEPASISCRSSQSLLHSNGYNYLNWYLQKPGQSPQLLIYLGSNRASGVPDRFSGSGSGTDFTLKISRVEAEDVGFYYCMQALQTPITFGQGTRLEIK
KBA2402_EVO21	GAAGTGCAGCTGGTGGAGAGCGGAGGAGGATTGGTGCAGCCTGGAAGGTCCCTGGGACTGAGTTGTACAACAAGCGGATTTACCTTTGGAGATTTTGCCATGTCCTGGTTTAGGCAGGCTCCCGGAAAGGGACTGGAGTGGGTTGGATTCATTAGGTCCAAGGCATACGGCGGCGCCACACAGTACGCAGCTTCTGTTAAGGGCAGGTTCACCATTTCCCGGGATGACAGCAAATCCATCGCCTACCTGCAGATGAACTCTTTGAAGACCGAGGACACCGCAGTGTACTACTGCACCAGGGCCGGAGAGATGGCTACAACAGTGAACAGACAGTTCGACTACTGGGGCCAGGGCACCTTGGTCACAGTCTCTAGC	GATATCGTGATGACCCAGTCCCCCCTGTCCCTGCCTGTGACACCTGGAGAACCCGCATCCATCTCCTGCAGATCCTCCCAGAGCCTGCTGCACTCCAACGGATACAACTACCTGGACTGGTACCTGCAGAAACCCGGCCAGTCCCCTCAGCTGCTGATCTATCTGGGAAGCAACCGCGCCTCCGGCGTGCCTGATAGATTTTCCGGCTCCGGCTCCGGTACCGACTTCACACTGAAAATTTCCAGAGTGGAAGCTGAGGACGTCGGCTTTTATTACTGCATGCAGGCCCTGAGAACCCCCATCACCTTTGGACAGGGCACCAGGCTGGAAATCAAG	EVQLVESGGGLVQPGRSLGLSCTTSGFTFGDFAMSWFRQAPGKGLEWVGFIRSKAYGGATQYAASVKGRFTISRDDSKSIAYLQMNSLKTEDTAVYYCTRAGEMATTVNRQFDYWGQGTLVTVSS	DIVMTQSPLSLPVTPGEPASISCRSSQSLLHSNGYNYLDWYLQKPGQSPQLLIYLGSNRASGVPDRFSGSGSGTDFTLKISRVEAEDVGFYYCMQALRTPITFGQGTRLEIK
KBA2402_EVO22	GAAGTGCAGCTGGTGGAGAGCGGAGGAGGATTGGTGCAGCCTGGAAGGTCCCTGGGACTGAGTTGTACAACAAGCGGATTTACCTTTGGAGATTTTGCCATGTCCTGGTTTAGGCAGGCTCCCGGAAAGGGACTGGAGTGGGTTGGATTCATTAGGTCCAAGGCATACGGCGGCGCCACACAGTACGCAGCTTCTGTTAAGGGCAGGTTCACCATTTCCCGGGATGACAGCAAATCCATCGCCTACCTGCAGATGAACTCTTTGAAGACCGAGGACACCGCAGTGTACTACTGCACCAGGGCCGGAGAGATGGCTACAACAGTGAACAGACAGTTCGACTACTGGGGCCAGGGCACCTTGGTCACAGTCTCTAGC	GATATCGTGATGACCCAGTCCCCCCTGTCCCTGCCTGTGACACCTGGAGAACCCGCATCCATCTCCTGCAGATCCTCCCAGAGCCTGCTGCACTCCAACGAGTACAACTACCTGGACTGGTACCTGCAGAAGCCCGGCCAGTCTCCTCAGCTGCTGATCTACCTGGGCTCCAACCGCGCATCCGGAGTGCCTGATAGGTTCTCCGGCTCCGGAAGCGGTACCGATTTCACCCTGAAGATTTCCAGAGTGGAGGCTGAGGACGTGGGCTTTTACTACTGCATGCAGGCCCTGCAGACCCCTATTACTTTTGGGCAGGGCACCAGGCTGGAGATCAAG	EVQLVESGGGLVQPGRSLGLSCTTSGFTFGDFAMSWFRQAPGKGLEWVGFIRSKAYGGATQYAASVKGRFTISRDDSKSIAYLQMNSLKTEDTAVYYCTRAGEMATTVNRQFDYWGQGTLVTVSS	DIVMTQSPLSLPVTPGEPASISCRSSQSLLHSNEYNYLDWYLQKPGQSPQLLIYLGSNRASGVPDRFSGSGSGTDFTLKISRVEAEDVGFYYCMQALQTPITFGQGTRLEIK
KBA2402_EVO23	GAAGTGCAGCTGGTGGAGAGCGGAGGAGGATTGGTGCAGCCTGGAAGGTCCCTGGGACTGAGTTGTACAACAAGCGGATTTACCTTTGGAGATTTTGCCATGTCCTGGTTTAGGCAGGCTCCCGGAAAGGGACTGGAGTGGGTTGGATTCATTAGGTCCAAGGCATACGGCGGCGCCACACAGTACGCAGCTTCTGTTAAGGGCAGGTTCACCATTTCCCGGGATGACAGCAAATCCATCGCCTACCTGCAGATGAACTCTTTGAAGACCGAGGACACCGCAGTGTACTACTGCACCAGGGCCGGAGAGATGGCTACAACAGTGAACAGACAGTTCGACTACTGGGGCCAGGGCACCTTGGTCACAGTCTCTAGC	GATATCGTGATGACCCAGTCCCCCCTGTCCCTGCCTGTGACACCTGGAGAACCCGCATCCATCTCCTGCAGATCCTCCCAGAGCCTGCTGCACTCCAACGGATACAACTACCTGGACTGGTCCCTGCAGAAACCCGGCCAGTCTCCTCAGCTGCTGATCTACCTGGGCTCCAACCGCGCATCCGGAGTGCCTGATAGGTTCTCCGGCTCCGGTTCCGGAACCGATTTCACCCTGAAGATCTCCAGAGTGGAGGCTGAGGACGTGGGCTTTTACTACTGCATGCAGGCCCTGCAGACCCCCATTACTTTTGGGCAGGGCACCAGGCTGGAGATCAAA	EVQLVESGGGLVQPGRSLGLSCTTSGFTFGDFAMSWFRQAPGKGLEWVGFIRSKAYGGATQYAASVKGRFTISRDDSKSIAYLQMNSLKTEDTAVYYCTRAGEMATTVNRQFDYWGQGTLVTVSS	DIVMTQSPLSLPVTPGEPASISCRSSQSLLHSNGYNYLDWSLQKPGQSPQLLIYLGSNRASGVPDRFSGSGSGTDFTLKISRVEAEDVGFYYCMQALQTPITFGQGTRLEIK
KBA2402_EVO24	GAAGTGCAGCTGGTGGAGAGCGGAGGAGGATTGGTGCAGCCTGGAAGGTCCCTGGGACTGAGTTGTACAACAAGCGGATTTACCTTTGGAGATTTTGCCATGTCCTGGTTTAGGCAGGCTCCCGGAAAGGGACTGGAGTGGGTTGGATTCATTAGGTCCAAGGCATACGGCGGCGCCACACAGTACGCAGCTTCTGTTAAGGGCAGGTTCACCATTTCCCGGGATGACAGCAAATCCATCGCCTACCTGCAGATGAACTCTTTGAAGACCGAGGACACCGCAGTGTACTACTGCACCAGGGCCGGAGAGATGGCTACAACAGTGAACAGACAGTTCGACTACTGGGGCCAGGGCACCTTGGTCACAGTCTCTAGC	GATATCGTGATGACCCAGTCCCCCCTGTCCCTGCCTGTGACACCTGGAGAACCCGCATCCATCTCCTGCAGATCCTCCCAGAGCCTGCTGCACTCCAACGGATACAACTACCTGGACTGGTACCTGCAGGAACCCGGCCAGTCTCCTCAGCTGCTGATCTACCTGGGAAGCAACAGGGCCTCCGGCGTGCCTGATAGATTTTCCGGCTCCGGCTCCGGAACCGACTTCACACTGAAGATTTCCAGGGTGGAGGCTGAGGACGTCGGCTTTTATTACTGCATGCAGGCCCTGCAGACCCCTATTACCTTCGGACAGGGCACCAGGCTGGAGATCAAG	EVQLVESGGGLVQPGRSLGLSCTTSGFTFGDFAMSWFRQAPGKGLEWVGFIRSKAYGGATQYAASVKGRFTISRDDSKSIAYLQMNSLKTEDTAVYYCTRAGEMATTVNRQFDYWGQGTLVTVSS	DIVMTQSPLSLPVTPGEPASISCRSSQSLLHSNGYNYLDWYLQEPGQSPQLLIYLGSNRASGVPDRFSGSGSGTDFTLKISRVEAEDVGFYYCMQALQTPITFGQGTRLEIK
KBA2402_EVO25	GAAGTGCAGCTGGTGGAGAGCGGAGGAGGATTGGTGCAGCCTGGAAGGTCCCTGGGACTGAGTTGTACAACAAGCGGATTTACCTTTGGAGATTTTGCCATGTCCTGGTTTAGGCAGGCTCCCGGAAAGGGACTGGAGTGGGTTGGATTCATTAGGTCCAAGACATACGGCGGCGCCACACAGTACGCAGCTTCTGTTAAGGGCAGGTTCACCATTTCCCGGGATGACAGCAAATCCATCGCCTACCTGCAGATGAACTCTTTGAAGACCGAGGACACCGCAGTGTACTACTGCACCAGGGCCGGAGAGATGGCTACAACAGTGAACAGACAGTTCGACTACTGGGGCCAGGGCACCTTGGTCACAGTCTCTAGC	GATATCGTGATGACCCAGTCCCCCCTGTCCCTGCCTGTGACACCTGGAGAACCCGCATCCATCTCCTGCAGATCCTCCCAGAGCCTGCTGCACTCCAACGGATACAACTACCTGGACTGGTACCTGCAGAAACCCGGCCAGTCCCCTCAGCTGCTGATCTATCTGGGACTGAACCGCGCCTCCGGCGTGCCTGATAGATTTTCCGGCTCCGGCTCCGGAACCGACTTCACACTGAAGATTTCCAGGGTGGAGGCTGAGGACGTGGGCTTTTACTACTGCATGCAGGCCCTGCAGACCCCTATTACCTTTGGACAGGGCACCAGGCTGGAGATCAAG	EVQLVESGGGLVQPGRSLGLSCTTSGFTFGDFAMSWFRQAPGKGLEWVGFIRSKTYGGATQYAASVKGRFTISRDDSKSIAYLQMNSLKTEDTAVYYCTRAGEMATTVNRQFDYWGQGTLVTVSS	DIVMTQSPLSLPVTPGEPASISCRSSQSLLHSNGYNYLDWYLQKPGQSPQLLIYLGLNRASGVPDRFSGSGSGTDFTLKISRVEAEDVGFYYCMQALQTPITFGQGTRLEIK
KBA2402_EVO26	GAAGTGCAGCTGGTGGAGAGCGGAGGAGGATTGGTGCAGCCTGGAAGGTCCCTGGGACTGAGTTGTACAACAAGCGGATTTACCTTTGGAGATTTTGCCATGTCCTGGTTTAGGCAGGCTCCCGGAAAGGGACTGGAGTGGGTTGGATTCATTAGGTCCAAGACATACGGCGGCGCCACACAGTACGCAGCTTCTGTTAAGGGCAGGTTCACCATTTCCCGGGATGACAGCAAATCCATCGCCTACCTGCAGATGAACTCTTTGAAGACCGAGGACACCGCAGTGTACTACTGCACCAGGGCCGGAGAGATGGCTACAACAGTGAACAGACAGTTCGACTACTGGGGCCAGGGCACCTTGGTCACAGTCTCTAGC	GATATCGTGATGACCCAGTCCCCCCTGTCCCTGCCTGTGACACCTGGAGAACCCGCATCCATCTCCTGCAGATCCTCCCAGAGCCTGCTGTACAGCAACGGCTACAACTACCTGGACTGGTACCTGCAGAAACCCGGCCAGTCCCCTCAGCTGCTGATCTATCTGGGCTCCAACCGCGCCTCCGGAGTGCCTGATAGATTCTCCGGCTCCGGCTCCGGTACCGATTTCACTCTGAAGATCTCCAGAGTCGAAGCCGAGGACGTCGGCTTCTACTACTGCATGCAGGCCCTGCAGACCCCCATTACCTTCGGACAGGGCACCCGACTGGAAATCAAG	EVQLVESGGGLVQPGRSLGLSCTTSGFTFGDFAMSWFRQAPGKGLEWVGFIRSKTYGGATQYAASVKGRFTISRDDSKSIAYLQMNSLKTEDTAVYYCTRAGEMATTVNRQFDYWGQGTLVTVSS	DIVMTQSPLSLPVTPGEPASISCRSSQSLLYSNGYNYLDWYLQKPGQSPQLLIYLGSNRASGVPDRFSGSGSGTDFTLKISRVEAEDVGFYYCMQALQTPITFGQGTRLEIK
KBA2402_EVO27	GAAGTGCAGCTGGTGGAGAGCGGAGGAGGATTGGTGCAGCCTGGAAGGTCCCTGGGACTGAGTTGTACAACAAGCGGATTTACCTTTGGAGATTTTGCCATGTCCTGGTTTAGGCAGGCTCCCGGAAAGGGACTGGAGTGGGTTGGATTCATTAGGTCCAAGACATACGGCGGCGCCACACAGTACGCAGCTTCTGTTAAGGGCAGGTTCACCATTTCCCGGGATGACAGCAAATCCATCGCCTACCTGCAGATGAACTCTTTGAAGACCGAGGACACCGCAGTGTACTACTGCACCAGGGCCGGAGAGATGGCTACAACAGTGAACAGACAGTTCGACTACTGGGGCCAGGGCACCTTGGTCACAGTCTCTAGC	GATATCGTGATGACCCAGTCCCCCCTGTCCCTGCCTGTGACACCTGGAGAACCCGCATCCATCTCCTGCAGATCCTCCCAGAGCCTGCTGCACTCCTACGGATACAACTACCTGGACTGGTACCTGCAGAAACCCGGCCAGTCCCCTCAGCTGCTGATCTATCTGGGAAGCAACCGGGCCTCCGGCGTGCCTGATAGATTTTCCGGCTCCGGCTCCGGTACCGACTTCACACTGAAAATTTCCAGAGTGGAAGCTGAGGACGTCGGCTTTTACTACTGCATGCAGGCCCTGCAGACCCCCATTACCTTTGGACAGGGCACCAGGCTGGAAATCAAG	EVQLVESGGGLVQPGRSLGLSCTTSGFTFGDFAMSWFRQAPGKGLEWVGFIRSKTYGGATQYAASVKGRFTISRDDSKSIAYLQMNSLKTEDTAVYYCTRAGEMATTVNRQFDYWGQGTLVTVSS	DIVMTQSPLSLPVTPGEPASISCRSSQSLLHSYGYNYLDWYLQKPGQSPQLLIYLGSNRASGVPDRFSGSGSGTDFTLKISRVEAEDVGFYYCMQALQTPITFGQGTRLEIK
KBA2402_EVO28	GAAGTGCAGCTGGTGGAGAGCGGAGGAGGATTGGTGCAGCCTGGAAGGTCCCTGGGACTGAGTTGTACAACAAGCGGATTTACCTTTGGAGATTTTGCCATGTCCTGGTTTAGGCAGGCTCCCGGAAAGGGACTGGAGTGGGTTGGATTCATTAGGTCCAAGACATACGGCGGCGCCACACAGTACGCAGCTTCTGTTAAGGGCAGGTTCACCATTTCCCGGGATGACAGCAAATCCATCGCCTACCTGCAGATGAACTCTTTGAAGACCGAGGACACCGCAGTGTACTACTGCACCAGGGCCGGAGAGATGGCTACAACAGTGAACAGACAGTTCGACTACTGGGGCCAGGGCACCTTGGTCACAGTCTCTAGC	GATATCGTGATGACCCAGTCCCCCCTGTCCCTGCCTGTGACACCTGGAGAACCCGCATCCATCTCCTGCAGATCCTCCCAGAGCCTGCTGTACTCCTACGGATACAACTACCTGGACTGGTACCTGCAGAAACCCGGCCAGTCCCCTCAGCTGCTGATCTATCTGGGAAGCAACCGGGCCTCCGGCGTGCCTGATAGATTTTCCGGCTCCGGCTCCGGTACCGACTTCACACTGAAAATTTCCAGAGTGGAAGCTGAGGACGTCGGCTTTTACTACTGCATGCAGGCCCTGCAGACCCCCATTACCTTTGGACAGGGCACCAGGCTGGAAATCAAG	EVQLVESGGGLVQPGRSLGLSCTTSGFTFGDFAMSWFRQAPGKGLEWVGFIRSKTYGGATQYAASVKGRFTISRDDSKSIAYLQMNSLKTEDTAVYYCTRAGEMATTVNRQFDYWGQGTLVTVSS	DIVMTQSPLSLPVTPGEPASISCRSSQSLLYSYGYNYLDWYLQKPGQSPQLLIYLGSNRASGVPDRFSGSGSGTDFTLKISRVEAEDVGFYYCMQALQTPITFGQGTRLEIK
KBA2402_EVO29	GAAGTGCAGCTGGTGGAGAGCGGAGGAGGATTGGTGCAGCCTGGAAGGTCCCTGGGACTGAGTTGTACAACAAGCGGATTTACCTTTGGAGATTTTGCCATGTCCTGGTTTAGGCAGGCTCCCGGAAAGGGACTGGAGTGGGTTGGATTCATTAGGTCCAAGACATACGGCGGCGCCACACAGTACGCAGCTTCTGTTAAGGGCAGGTTCACCATTTCCCGGGATGACAGCAAATCCATCGCCTACCTGCAGATGAACTCTTTGAAGACCGAGGACACCGCAGTGTACTACTGCACCAGGGCCGGAGAGATGGCTACAACAGTGAACAGACAGTTCGACTACTGGGGCCAGGGCACCTTGGTCACAGTCTCTAGC	GATATCGTGATGACCCAGTCCCCCCTGTCCCTGCCTGTGACACCTGGAGAACCCGCATCCATCTCCTGCAGATCCTCCCAGAGCCTGCTGTACTCCAACGGATACAACTACCTGGACTGGTACCTGCAGAAACCCGGCCAGTCCCCTCAGCTGCTGATCTATCTGGGACTGAACCGCGCCTCCGGCGTGCCTGATAGATTTTCCGGCTCCGGCTCCGGAACCGACTTCACACTGAAGATTTCCAGGGTGGAGGCTGAGGACGTGGGCTTTTACTACTGCATGCAGGCCCTGCAGACCCCTATTACCTTTGGACAGGGCACCAGGCTGGAGATCAAG	EVQLVESGGGLVQPGRSLGLSCTTSGFTFGDFAMSWFRQAPGKGLEWVGFIRSKTYGGATQYAASVKGRFTISRDDSKSIAYLQMNSLKTEDTAVYYCTRAGEMATTVNRQFDYWGQGTLVTVSS	DIVMTQSPLSLPVTPGEPASISCRSSQSLLYSNGYNYLDWYLQKPGQSPQLLIYLGLNRASGVPDRFSGSGSGTDFTLKISRVEAEDVGFYYCMQALQTPITFGQGTRLEIK
KBA2402_EVO30	GAAGTGCAGCTGGTGGAGAGCGGAGGAGGATTGGTGCAGCCTGGAAGGTCCCTGGGACTGAGTTGTACAACAAGCGGATTTACCTTTGGAGATTTTGCCATGTCCTGGTTTAGGCAGGCTCCCGGAAAGGGACTGGAGTGGGTTGGATTCATTAGGTCCAAGACATACGGCGGCGCCACACAGTACGCAGCTTCTGTTAAGGGCAGGTTCACCATTTCCCGGGATGACAGCAAATCCATCGCCTACCTGCAGATGAACTCTTTGAAGACCGAGGACACCGCAGTGTACTACTGCACCAGGGCCGGAGAGATGGCTACAACAGTGAACAGACAGTTCGACTACTGGGGCCAGGGCACCTTGGTCACAGTCTCTAGC	GATATCGTGATGACCCAGTCCCCCCTGTCCCTGCCTGTGACACCTGGAGAACCCGCATCCATCTCCTGCAGATCCTCCCAGAGCCTGCTGCACTCCTACGGATACAACTACCTGGACTGGTACCTGCAGAAACCCGGCCAGTCCCCTCAGCTGCTGATCTATCTGGGACTGAACCGGGCCTCCGGCGTGCCTGATAGATTTTCCGGCTCCGGCTCCGGTACCGACTTCACACTGAAAATTTCCAGAGTGGAAGCTGAGGACGTCGGCTTTTACTACTGCATGCAGGCCCTGCAGACCCCCATTACCTTTGGACAGGGCACCAGGCTGGAAATCAAG	EVQLVESGGGLVQPGRSLGLSCTTSGFTFGDFAMSWFRQAPGKGLEWVGFIRSKTYGGATQYAASVKGRFTISRDDSKSIAYLQMNSLKTEDTAVYYCTRAGEMATTVNRQFDYWGQGTLVTVSS	DIVMTQSPLSLPVTPGEPASISCRSSQSLLHSYGYNYLDWYLQKPGQSPQLLIYLGLNRASGVPDRFSGSGSGTDFTLKISRVEAEDVGFYYCMQALQTPITFGQGTRLEIK
KBA2403	GAAGTGCAGCTGGTGGAGAGCGGAGGAGGATTGGTGCAGCCTGGAGGAAGCCTGAGGCTGAGTTGTGTGGCTAGCGGGATCATCGTGAGCAGGAACTATATGAACTGGGTGAGGCAGGCCCCCGGCAAAGGATTGGAATGGGTGAGCGTGTTGTACTCCGGCGGCACAACCGAATACGCTGACTCTGTGAAGGGGAGGTTCACCATCAGCAGGGACAACAGCAAGAACACACTCTTCCTGCAGATGAGCAGCCTGAGGGTGGAAGACACCGCCGTTTATTTTTGCGCCAGGGAGGGATACGGGATGGACGTTTGGGGGCAGGGAGCAACAGTGACAGTGTCCTCC	GATATCCAGCTGACCCAGAGCCCCTCCTTCTTGAGCGCTTCCGTGGGAGACAGGGTGACCATCACCTGCAGGGCTGGACAGGGAATTTCCACCTACCTGGCCTGGTACCAGCAGAAGCCCGGAAAAGCCCCCAAGTTGCTCATCTACTCTGCCTCCACCCTGCAGAGCGGCGTTCCTTCTCGATTCTCAGGCAGCGGCAGCGGAACCGAATTTACACTGACTATCTCCTCCCTGCAGCCCGAGGATTTCGCCACTTACTACTGCCAGCAGCTCAACAACTACCCCCCCGCTTTCGGTGGCGGAACAAAGGTTGAGATCAAA	EVQLVESGGGLVQPGGSLRLSCVASGIIVSRNYMNWVRQAPGKGLEWVSVLYSGGTTEYADSVKGRFTISRDNSKNTLFLQMSSLRVEDTAVYFCAREGYGMDVWGQGATVTVSS	DIQLTQSPSFLSASVGDRVTITCRAGQGISTYLAWYQQKPGKAPKLLIYSASTLQSGVPSRFSGSGSGTEFTLTISSLQPEDFATYYCQQLNNYPPAFGGGTKVEIK	0.9874	0.988	>95%
KBA2404	GAAGTGCAGCTGGTGGAGAGCGGAGGAGGATTGGTGCAGCCTGGAGGAAGCCTGAGGCTGAGTTGTGCCGCTAGCGGATTTACCGTGTCCAGCAACTACATGAGCTGGGTGAGGCAGGCCCCTGGAAAGGGATTGGAGTGCGTGAGTGTGATTTACTCCGGCGGAAGCACCTACTACGGGGATTCCGTTAAGGGGCGGTTCACCATTTCCAGGGACAACTCAAAGAACAGGCTCTATCTGCAGATGCACAGCTTGAGGGCCGAGGACACCGCTGTTTACTTCTGCGCAAGGATCGTGTCTGACGCCTTCGATATTTGGGGCCAGGGGACAATGGTGACCGTGAGTTCC	GATATCCAGATGACCAGCCTGCTCTCCCCCCTGTCTGCTTCTGTGGGTGACCGTGTGACCATTACCTGTCGGGCCTCTCAGAACATCAACCGGTGGCTGGCCTGGTACCAGCAGAAACCTGGCAAAGCCCCCAAGCTCCTCATCTACATGGCCTCCAACCTGGAGTCCGGCGTGCCTTCTAGGTTCAGCGGATCTGGCTCCGGCACCGAATTTTCCCTGACTATCTCCTCCCTGCAGCCCGACGACCTCGCTACATACTACTGCCAGCAGTACAACTCCTACTGGACATCCTACACCTTCGGCCAGGGCACCAAGCTCGAGATCAAG	EVQLVESGGGLVQPGGSLRLSCAASGFTVSSNYMSWVRQAPGKGLECVSVIYSGGSTYYGDSVKGRFTISRDNSKNRLYLQMHSLRAEDTAVYFCARIVSDAFDIWGQGTMVTVSS	DIQMTSLLSPLSASVGDRVTITCRASQNINRWLAWYQQKPGKAPKLLIYMASNLESGVPSRFSGSGSGTEFSLTISSLQPDDLATYYCQQYNSYWTSYTFGQGTKLEIK	0.9852	0.9826	>95%
2401*OC_2402*EVO14	GAAGTGCAGCTGGTGCAGAGCGGAGCAGAGGTGAAGAAGAGCGGGGAGAGCCTGAAGATCAGCTGCAAGGGAAGCGGATACACATTTAGCTACTTTTGGATCGGCTGGGTGAGGCAGATGCCCGGAAAAGGACTGGAGTGGATGGGAATCATCTACCCCGGAGACTCAGACACCAGGTACTCCCCAAGTTTCCAGGGCCAGGTGACCATCAGCGCTGACAAAAGCATTAGCACCGCCTACCTGCAGTGGAGCAGCCTGAAGGCTTCCGACACCGCTATGTATTACTGCGCCAGGGTGGGCATCGAGATGGCAACAACCTACTTCGGCTTCTGGGGACAGGGGACCATGGTGACAGTGTCTTCC	TCTTACGTGCTCACCCAGCCCCCTTCCGTCTCTGTTGCTCCTGGTCAGACCGCCCGAATCACCTGTGGTGGTAACAACATCGGCTCCAAGTCCGTCCACTGGTACCAGCAGCGCCCTGGACAGGCTCCTGTTTTGGTCGTGTACGATGACTCCGATAGACCCTCCGAGATCCCCGAGAGGTTTAGTGGGTCCTCCTCCGGAAACACCGCCACATTGACTATCTCCACCGTCGAAGCCGGCGATGAAGCCGATTATTACTGCCAGGTCTGGGACTCCTCCACCGACCATCCTGGAGTGTTCGGCGGTGGTACCAAGCTGACCGTGCTGGGAGGTCAGCCCAAGGCCAACCCCACTGTCACTCTGTTCCCGCCCTCCTCTGAGGAGCTCCAAGCCAACAAG…	EVQLVQSGAEVKKSGESLKISCKGSGYTFSYFWIGWVRQMPGKGLEWMGIIYPGDSDTRYSPSFQGQVTISADKSISTAYLQWSSLKASDTAMYYCARVGIEMATTYFGFWGQGTMVTVSS	SYVLTQPPSVSVAPGQTARITCGGNNIGSKSVHWYQQRPGQAPVLVVYDDSDRPSEIPERFSGSSSGNTATLTISTVEAGDEADYYCQVWDSSTDHPGVFGGGTKLTVLGGQPKANPTVTLFPPSSEELQANKATLVCLISDFYPGAVTVAWKADGSPVKAGVETTKPSKQSNNKYAASSYLSLTPEQWKSHRSYSCQVTHEGSTVEKTVAPTECSGGGSGGGSGGGSEVQLVESGGGLVQPGRSLGLSCTTSGFTFGDFAMSWFRQAPGKGLEWVGFIRSKAYGGATQYAASVKGRFTISRDDSKSIAYLQMNSLKTEDTAVYYCTRAGEMATTVNRQFDYWGQGTLVTVSSGGGSGGGSGGGSDIVMTQSPLSLPVTPGEPASISCRSSQSLLYSNG…	0.97615	0.97943	>95%
2401*EVO108_2402*EVO14	GAAGTGCAGCTGGTGCAGAGCGGAGCAGAGGTGAAGAAGAGCGGGGAGAGCCTGAAGATCAGCTGCAAGGGAAGCGGATACACATTTAGCTACTTTTGGGTGGGATGGGTGAGGCAGATGCCCGGAAAGGGACTGGAGTGGATGGGAATCATCTACCCAGGCGACTCAGACACCAGGTACTCTCCATCCTTTCAGGGCCAGGTGACCATCTCTGCTGATAAGAGCATCAGCACAGCCTACCTGCAGTGGTCATCCCTGAAGGCCTCCGACACCGCTATGTATTACTGCGCCAGGGTGGGCATCGAGATGGCAACAACCTTCTTCGGATTCTGGGGGCAGGGAACCATGGTGACCGTGTCTTCC	TCTTACGTGCTCACCCAGCCCCCTTCCGTCTCTGTTGCTCCTGGTCAGACCGCCCGAATCACCTGTGGTGGTAACAACATCGGCTCCAAGTCCGTCCACTGGTACCAGCAGCGCCCTGGACAGGCTCCTGTTTTGGTCGTGTACGATGACTCCGATAGACCCTCCGAGATCCCCGAGAGGTTTAGTGGGTCCTCCTCCGGAAACACCGCCACATTGACTATCTCCACCGTCGAAGCCGGCGATGAAGCCGATTATTACTGCCAGGTCTGGGACTCCTCCACCGACCATCCTGGAGTGTTCGGCGGTGGTACCAAGCTGACCGTGCTGGGAGGTCAGCCCAAGGCCAACCCCACTGTCACTCTGTTCCCGCCCTCCTCTGAGGAGCTCCAAGCCAACAAG…	EVQLVQSGAEVKKSGESLKISCKGSGYTFSYFWVGWVRQMPGKGLEWMGIIYPGDSDTRYSPSFQGQVTISADKSISTAYLQWSSLKASDTAMYYCARVGIEMATTFFGFWGQGTMVTVSS	SYVLTQPPSVSVAPGQTARITCGGNNIGSKSVHWYQQRPGQAPVLVVYDDSDRPSEIPERFSGSSSGNTATLTISTVEAGDEADYYCQVWDSSTDHPGVFGGGTKLTVLGGQPKANPTVTLFPPSSEELQANKATLVCLISDFYPGAVTVAWKADGSPVKAGVETTKPSKQSNNKYAASSYLSLTPEQWKSHRSYSCQVTHEGSTVEKTVAPTECSGGGSGGGSGGGSEVQLVESGGGLVQPGRSLGLSCTTSGFTFGDFAMSWFRQAPGKGLEWVGFIRSKAYGGATQYAASVKGRFTISRDDSKSIAYLQMNSLKTEDTAVYYCTRAGEMATTVNRQFDYWGQGTLVTVSSGGGSGGGSGGGSDIVMTQSPLSLPVTPGEPASISCRSSQSLLYSNG…	0.97617	0.97843	>95%
2401*EVO108_2402*EVO25	GAAGTGCAGCTGGTGCAGAGCGGAGCAGAGGTGAAGAAGAGCGGGGAGAGCCTGAAGATCAGCTGCAAGGGAAGCGGATACACATTTAGCTACTTTTGGGTGGGATGGGTGAGGCAGATGCCCGGAAAGGGACTGGAGTGGATGGGAATCATCTACCCAGGCGACTCAGACACCAGGTACTCTCCATCCTTTCAGGGCCAGGTGACCATCTCTGCTGATAAGAGCATCAGCACAGCCTACCTGCAGTGGTCATCCCTGAAGGCCTCCGACACCGCTATGTATTACTGCGCCAGGGTGGGCATCGAGATGGCAACAACCTTCTTCGGATTCTGGGGGCAGGGAACCATGGTGACCGTGTCTTCC	TCTTACGTGCTCACCCAGCCCCCTTCCGTCTCTGTTGCTCCTGGTCAGACCGCCCGAATCACCTGTGGTGGTAACAACATCGGCTCCAAGTCCGTCCACTGGTACCAGCAGCGCCCTGGACAGGCTCCTGTTTTGGTCGTGTACGATGACTCCGATAGACCCTCCGAGATCCCCGAGAGGTTTAGTGGGTCCTCCTCCGGAAACACCGCCACATTGACTATCTCCACCGTCGAAGCCGGCGATGAAGCCGATTATTACTGCCAGGTCTGGGACTCCTCCACCGACCATCCTGGAGTGTTCGGCGGTGGTACCAAGCTGACCGTGCTGGGAGGTCAGCCCAAGGCCAACCCCACTGTCACTCTGTTCCCGCCCTCCTCTGAGGAGCTCCAAGCCAACAAG…	EVQLVQSGAEVKKSGESLKISCKGSGYTFSYFWVGWVRQMPGKGLEWMGIIYPGDSDTRYSPSFQGQVTISADKSISTAYLQWSSLKASDTAMYYCARVGIEMATTFFGFWGQGTMVTVSS	SYVLTQPPSVSVAPGQTARITCGGNNIGSKSVHWYQQRPGQAPVLVVYDDSDRPSEIPERFSGSSSGNTATLTISTVEAGDEADYYCQVWDSSTDHPGVFGGGTKLTVLGGQPKANPTVTLFPPSSEELQANKATLVCLISDFYPGAVTVAWKADGSPVKAGVETTKPSKQSNNKYAASSYLSLTPEQWKSHRSYSCQVTHEGSTVEKTVAPTECSGGGSGGGSGGGSEVQLVESGGGLVQPGRSLGLSCTTSGFTFGDFAMSWFRQAPGKGLEWVGFIRSKTYGGATQYAASVKGRFTISRDDSKSIAYLQMNSLKTEDTAVYYCTRAGEMATTVNRQFDYWGQGTLVTVSSGGGSGGGSGGGSDIVMTQSPLSLPVTPGEPASISCRSSQSLLHSNG…	0.98	0.98076	>95%
2401*EVO108_2402*EVO26	GAAGTGCAGCTGGTGCAGAGCGGAGCAGAGGTGAAGAAGAGCGGGGAGAGCCTGAAGATCAGCTGCAAGGGAAGCGGATACACATTTAGCTACTTTTGGGTGGGATGGGTGAGGCAGATGCCCGGAAAGGGACTGGAGTGGATGGGAATCATCTACCCAGGCGACTCAGACACCAGGTACTCTCCATCCTTTCAGGGCCAGGTGACCATCTCTGCTGATAAGAGCATCAGCACAGCCTACCTGCAGTGGTCATCCCTGAAGGCCTCCGACACCGCTATGTATTACTGCGCCAGGGTGGGCATCGAGATGGCAACAACCTTCTTCGGATTCTGGGGGCAGGGAACCATGGTGACCGTGTCTTCC	TCTTACGTGCTCACCCAGCCCCCTTCCGTCTCTGTTGCTCCTGGTCAGACCGCCCGAATCACCTGTGGTGGTAACAACATCGGCTCCAAGTCCGTCCACTGGTACCAGCAGCGCCCTGGACAGGCTCCTGTTTTGGTCGTGTACGATGACTCCGATAGACCCTCCGAGATCCCCGAGAGGTTTAGTGGGTCCTCCTCCGGAAACACCGCCACATTGACTATCTCCACCGTCGAAGCCGGCGATGAAGCCGATTATTACTGCCAGGTCTGGGACTCCTCCACCGACCATCCTGGAGTGTTCGGCGGTGGTACCAAGCTGACCGTGCTGGGAGGTCAGCCCAAGGCCAACCCCACTGTCACTCTGTTCCCGCCCTCCTCTGAGGAGCTCCAAGCCAACAAG…	EVQLVQSGAEVKKSGESLKISCKGSGYTFSYFWVGWVRQMPGKGLEWMGIIYPGDSDTRYSPSFQGQVTISADKSISTAYLQWSSLKASDTAMYYCARVGIEMATTFFGFWGQGTMVTVSS	SYVLTQPPSVSVAPGQTARITCGGNNIGSKSVHWYQQRPGQAPVLVVYDDSDRPSEIPERFSGSSSGNTATLTISTVEAGDEADYYCQVWDSSTDHPGVFGGGTKLTVLGGQPKANPTVTLFPPSSEELQANKATLVCLISDFYPGAVTVAWKADGSPVKAGVETTKPSKQSNNKYAASSYLSLTPEQWKSHRSYSCQVTHEGSTVEKTVAPTECSGGGSGGGSGGGSEVQLVESGGGLVQPGRSLGLSCTTSGFTFGDFAMSWFRQAPGKGLEWVGFIRSKTYGGATQYAASVKGRFTISRDDSKSIAYLQMNSLKTEDTAVYYCTRAGEMATTVNRQFDYWGQGTLVTVSSGGGSGGGSGGGSDIVMTQSPLSLPVTPGEPASISCRSSQSLLYSNG…	0.97964	0.98197	>85%
2401*EVO108_2402*EVO27	GAAGTGCAGCTGGTGCAGAGCGGAGCAGAGGTGAAGAAGAGCGGGGAGAGCCTGAAGATCAGCTGCAAGGGAAGCGGATACACATTTAGCTACTTTTGGGTGGGATGGGTGAGGCAGATGCCCGGAAAGGGACTGGAGTGGATGGGAATCATCTACCCAGGCGACTCAGACACCAGGTACTCTCCATCCTTTCAGGGCCAGGTGACCATCTCTGCTGATAAGAGCATCAGCACAGCCTACCTGCAGTGGTCATCCCTGAAGGCCTCCGACACCGCTATGTATTACTGCGCCAGGGTGGGCATCGAGATGGCAACAACCTTCTTCGGATTCTGGGGGCAGGGAACCATGGTGACCGTGTCTTCC	TCTTACGTGCTCACCCAGCCCCCTTCCGTCTCTGTTGCTCCTGGTCAGACCGCCCGAATCACCTGTGGTGGTAACAACATCGGCTCCAAGTCCGTCCACTGGTACCAGCAGCGCCCTGGACAGGCTCCTGTTTTGGTCGTGTACGATGACTCCGATAGACCCTCCGAGATCCCCGAGAGGTTTAGTGGGTCCTCCTCCGGAAACACCGCCACATTGACTATCTCCACCGTCGAAGCCGGCGATGAAGCCGATTATTACTGCCAGGTCTGGGACTCCTCCACCGACCATCCTGGAGTGTTCGGCGGTGGTACCAAGCTGACCGTGCTGGGAGGTCAGCCCAAGGCCAACCCCACTGTCACTCTGTTCCCGCCCTCCTCTGAGGAGCTCCAAGCCAACAAG…	EVQLVQSGAEVKKSGESLKISCKGSGYTFSYFWVGWVRQMPGKGLEWMGIIYPGDSDTRYSPSFQGQVTISADKSISTAYLQWSSLKASDTAMYYCARVGIEMATTFFGFWGQGTMVTVSS	SYVLTQPPSVSVAPGQTARITCGGNNIGSKSVHWYQQRPGQAPVLVVYDDSDRPSEIPERFSGSSSGNTATLTISTVEAGDEADYYCQVWDSSTDHPGVFGGGTKLTVLGGQPKANPTVTLFPPSSEELQANKATLVCLISDFYPGAVTVAWKADGSPVKAGVETTKPSKQSNNKYAASSYLSLTPEQWKSHRSYSCQVTHEGSTVEKTVAPTECSGGGSGGGSGGGSEVQLVESGGGLVQPGRSLGLSCTTSGFTFGDFAMSWFRQAPGKGLEWVGFIRSKTYGGATQYAASVKGRFTISRDDSKSIAYLQMNSLKTEDTAVYYCTRAGEMATTVNRQFDYWGQGTLVTVSSGGGSGGGSGGGSDIVMTQSPLSLPVTPGEPASISCRSSQSLLHSYG…	0.97636	0.97397	>95%
2401*EVO108_2402*EVO28	GAAGTGCAGCTGGTGCAGAGCGGAGCAGAGGTGAAGAAGAGCGGGGAGAGCCTGAAGATCAGCTGCAAGGGAAGCGGATACACATTTAGCTACTTTTGGGTGGGATGGGTGAGGCAGATGCCCGGAAAGGGACTGGAGTGGATGGGAATCATCTACCCAGGCGACTCAGACACCAGGTACTCTCCATCCTTTCAGGGCCAGGTGACCATCTCTGCTGATAAGAGCATCAGCACAGCCTACCTGCAGTGGTCATCCCTGAAGGCCTCCGACACCGCTATGTATTACTGCGCCAGGGTGGGCATCGAGATGGCAACAACCTTCTTCGGATTCTGGGGGCAGGGAACCATGGTGACCGTGTCTTCC	TCTTACGTGCTCACCCAGCCCCCTTCCGTCTCTGTTGCTCCTGGTCAGACCGCCCGAATCACCTGTGGTGGTAACAACATCGGCTCCAAGTCCGTCCACTGGTACCAGCAGCGCCCTGGACAGGCTCCTGTTTTGGTCGTGTACGATGACTCCGATAGACCCTCCGAGATCCCCGAGAGGTTTAGTGGGTCCTCCTCCGGAAACACCGCCACATTGACTATCTCCACCGTCGAAGCCGGCGATGAAGCCGATTATTACTGCCAGGTCTGGGACTCCTCCACCGACCATCCTGGAGTGTTCGGCGGTGGTACCAAGCTGACCGTGCTGGGAGGTCAGCCCAAGGCCAACCCCACTGTCACTCTGTTCCCGCCCTCCTCTGAGGAGCTCCAAGCCAACAAG…	EVQLVQSGAEVKKSGESLKISCKGSGYTFSYFWVGWVRQMPGKGLEWMGIIYPGDSDTRYSPSFQGQVTISADKSISTAYLQWSSLKASDTAMYYCARVGIEMATTFFGFWGQGTMVTVSS	SYVLTQPPSVSVAPGQTARITCGGNNIGSKSVHWYQQRPGQAPVLVVYDDSDRPSEIPERFSGSSSGNTATLTISTVEAGDEADYYCQVWDSSTDHPGVFGGGTKLTVLGGQPKANPTVTLFPPSSEELQANKATLVCLISDFYPGAVTVAWKADGSPVKAGVETTKPSKQSNNKYAASSYLSLTPEQWKSHRSYSCQVTHEGSTVEKTVAPTECSGGGSGGGSGGGSEVQLVESGGGLVQPGRSLGLSCTTSGFTFGDFAMSWFRQAPGKGLEWVGFIRSKTYGGATQYAASVKGRFTISRDDSKSIAYLQMNSLKTEDTAVYYCTRAGEMATTVNRQFDYWGQGTLVTVSSGGGSGGGSGGGSDIVMTQSPLSLPVTPGEPASISCRSSQSLLYSYG…	0.96213	0.96213	>85%
2401*EVO108_2402*EVO29	GAAGTGCAGCTGGTGCAGAGCGGAGCAGAGGTGAAGAAGAGCGGGGAGAGCCTGAAGATCAGCTGCAAGGGAAGCGGATACACATTTAGCTACTTTTGGGTGGGATGGGTGAGGCAGATGCCCGGAAAGGGACTGGAGTGGATGGGAATCATCTACCCAGGCGACTCAGACACCAGGTACTCTCCATCCTTTCAGGGCCAGGTGACCATCTCTGCTGATAAGAGCATCAGCACAGCCTACCTGCAGTGGTCATCCCTGAAGGCCTCCGACACCGCTATGTATTACTGCGCCAGGGTGGGCATCGAGATGGCAACAACCTTCTTCGGATTCTGGGGGCAGGGAACCATGGTGACCGTGTCTTCC	TCTTACGTGCTCACCCAGCCCCCTTCCGTCTCTGTTGCTCCTGGTCAGACCGCCCGAATCACCTGTGGTGGTAACAACATCGGCTCCAAGTCCGTCCACTGGTACCAGCAGCGCCCTGGACAGGCTCCTGTTTTGGTCGTGTACGATGACTCCGATAGACCCTCCGAGATCCCCGAGAGGTTTAGTGGGTCCTCCTCCGGAAACACCGCCACATTGACTATCTCCACCGTCGAAGCCGGCGATGAAGCCGATTATTACTGCCAGGTCTGGGACTCCTCCACCGACCATCCTGGAGTGTTCGGCGGTGGTACCAAGCTGACCGTGCTGGGAGGTCAGCCCAAGGCCAACCCCACTGTCACTCTGTTCCCGCCCTCCTCTGAGGAGCTCCAAGCCAACAAG…	EVQLVQSGAEVKKSGESLKISCKGSGYTFSYFWVGWVRQMPGKGLEWMGIIYPGDSDTRYSPSFQGQVTISADKSISTAYLQWSSLKASDTAMYYCARVGIEMATTFFGFWGQGTMVTVSS	SYVLTQPPSVSVAPGQTARITCGGNNIGSKSVHWYQQRPGQAPVLVVYDDSDRPSEIPERFSGSSSGNTATLTISTVEAGDEADYYCQVWDSSTDHPGVFGGGTKLTVLGGQPKANPTVTLFPPSSEELQANKATLVCLISDFYPGAVTVAWKADGSPVKAGVETTKPSKQSNNKYAASSYLSLTPEQWKSHRSYSCQVTHEGSTVEKTVAPTECSGGGSGGGSGGGSEVQLVESGGGLVQPGRSLGLSCTTSGFTFGDFAMSWFRQAPGKGLEWVGFIRSKTYGGATQYAASVKGRFTISRDDSKSIAYLQMNSLKTEDTAVYYCTRAGEMATTVNRQFDYWGQGTLVTVSSGGGSGGGSGGGSDIVMTQSPLSLPVTPGEPASISCRSSQSLLYSNG…	0.97119	0.97331	>95%
2401*EVO108_2402*EVO30	GAAGTGCAGCTGGTGCAGAGCGGAGCAGAGGTGAAGAAGAGCGGGGAGAGCCTGAAGATCAGCTGCAAGGGAAGCGGATACACATTTAGCTACTTTTGGGTGGGATGGGTGAGGCAGATGCCCGGAAAGGGACTGGAGTGGATGGGAATCATCTACCCAGGCGACTCAGACACCAGGTACTCTCCATCCTTTCAGGGCCAGGTGACCATCTCTGCTGATAAGAGCATCAGCACAGCCTACCTGCAGTGGTCATCCCTGAAGGCCTCCGACACCGCTATGTATTACTGCGCCAGGGTGGGCATCGAGATGGCAACAACCTTCTTCGGATTCTGGGGGCAGGGAACCATGGTGACCGTGTCTTCC	TCTTACGTGCTCACCCAGCCCCCTTCCGTCTCTGTTGCTCCTGGTCAGACCGCCCGAATCACCTGTGGTGGTAACAACATCGGCTCCAAGTCCGTCCACTGGTACCAGCAGCGCCCTGGACAGGCTCCTGTTTTGGTCGTGTACGATGACTCCGATAGACCCTCCGAGATCCCCGAGAGGTTTAGTGGGTCCTCCTCCGGAAACACCGCCACATTGACTATCTCCACCGTCGAAGCCGGCGATGAAGCCGATTATTACTGCCAGGTCTGGGACTCCTCCACCGACCATCCTGGAGTGTTCGGCGGTGGTACCAAGCTGACCGTGCTGGGAGGTCAGCCCAAGGCCAACCCCACTGTCACTCTGTTCCCGCCCTCCTCTGAGGAGCTCCAAGCCAACAAG…	EVQLVQSGAEVKKSGESLKISCKGSGYTFSYFWVGWVRQMPGKGLEWMGIIYPGDSDTRYSPSFQGQVTISADKSISTAYLQWSSLKASDTAMYYCARVGIEMATTFFGFWGQGTMVTVSS	SYVLTQPPSVSVAPGQTARITCGGNNIGSKSVHWYQQRPGQAPVLVVYDDSDRPSEIPERFSGSSSGNTATLTISTVEAGDEADYYCQVWDSSTDHPGVFGGGTKLTVLGGQPKANPTVTLFPPSSEELQANKATLVCLISDFYPGAVTVAWKADGSPVKAGVETTKPSKQSNNKYAASSYLSLTPEQWKSHRSYSCQVTHEGSTVEKTVAPTECSGGGSGGGSGGGSEVQLVESGGGLVQPGRSLGLSCTTSGFTFGDFAMSWFRQAPGKGLEWVGFIRSKTYGGATQYAASVKGRFTISRDDSKSIAYLQMNSLKTEDTAVYYCTRAGEMATTVNRQFDYWGQGTLVTVSSGGGSGGGSGGGSDIVMTQSPLSLPVTPGEPASISCRSSQSLLHSYG…	0.97628	0.97853	>95%
